# Supplementary material for: Identification of homozygous haplotypes carrying putative recessive lethal mutations that compromise fertility traits in French Lacaune dairy sheep
Source: Genet Sel Evol. 2021 May 1;53:41. doi: 10.1186/s12711-021-00634-1 (PMC8088666; doi:10.1186/s12711-021-00634-1)
Supplement: Supplementary file 2 — Additional file 2: Table S1. Clustering HHD in LDHH regions. Table S1 shows all significant haplotypes of 20 markers (i.e., 266 HHD with frequency > 1%, P-value < 1.9 × 10−4 and deficit ≥ 75%). As described in the “Methods” section, the 266 HHD could be associated with 11 LDHH regions which are shown in green. Table S2. SNPs defining the LDHH regions. Table S2 gives the position of each SNP within LDHH regions according to the sheep reference genome v2.0 and v3.1, and the phased alleles of each deficient haplotype. [file 12711_2021_634_MOESM2_ESM.xlsx]

## Sheet: Table S1
Additional file 2: Table S1. Clustering HHD in LDHH regions
OAR	SNP_rank_position	OARposV2.0	HHD (20 SNPs)	Nexp	Nobs	deficit	P-value	LDHH
3	552	31.6938	AGACAAGAAGAGGAGAGAGA	9.83603	0	1	5.34892e-05	LDHH3
3	553	31.8892	GACAAGAAGAGGAGAGAGAA	9.83603	0	1	5.34892e-05
3	554	32.0176	ACAAGAAGAGGAGAGAGAAG	9.83603	0	1	5.34892e-05
3	555	32.0539	CAAGAAGAGGAGAGAGAAGA	9.8461	0	1	5.29533e-05
3	556	32.0829	AAGAAGAGGAGAGAGAAGAG	10.0114	0	1	4.48853e-05
3	557	32.1475	AGAAGAGGAGAGAGAAGAGA	10.0618	0	1	4.26792e-05
3	558	32.204	GAAGAGGAGAGAGAAGAGAA	10.1021	0	1	4.09934e-05
3	559	32.2612	AAGAGGAGAGAGAAGAGAAG	10.1021	0	1	4.09934e-05
3	560	32.313	AGAGGAGAGAGAAGAGAAGG	10.092	0	1	4.14095e-05
3	561	32.3574	GAGGAGAGAGAAGAGAAGGG	10.092	0	1	4.14095e-05
3	562	32.3762	AGGAGAGAGAAGAGAAGGGA	10.0618	0	1	4.26792e-05
3	563	32.4804	GGAGAGAGAAGAGAAGGGAG	10.0316	0	1	4.39877e-05
3	564	32.5203	GAGAGAGAAGAGAAGGGAGA	10.0416	0	1	4.355e-05
3	565	32.5619	AGAGAGAAGAGAAGGGAGAA	10.0517	0	1	4.31124e-05
3	566	32.5729	GAGAGAAGAGAAGGGAGAAA	10.0517	0	1	4.31124e-05
3	567	32.6324	AGAGAAGAGAAGGGAGAAAA	10.0517	0	1	4.31124e-05
3	568	32.6835	GAGAAGAGAAGGGAGAAAAA	9.9711	0	1	4.67311e-05
3	569	32.8462	AGAAGAGAAGGGAGAAAAAG	9.95092	0	1	4.76837e-05
3	570	32.8934	GAAGAGAAGGGAGAAAAAGG	9.95092	0	1	4.76837e-05
3	571	32.968	AAGAGAAGGGAGAAAAAGGG	9.96103	0	1	4.72041e-05
3	572	32.9999	AGAGAAGGGAGAAAAAGGGA	9.96103	0	1	4.72041e-05
3	573	33.0372	GAGAAGGGAGAAAAAGGGAG	9.96103	0	1	4.72041e-05
3	574	33.0612	AGAAGGGAGAAAAAGGGAGA	9.96103	0	1	4.72041e-05
3	575	33.116	GAAGGGAGAAAAAGGGAGAC	9.96103	0	1	4.72041e-05
3	576	33.1478	AAGGGAGAAAAAGGGAGACG	9.96103	0	1	4.72041e-05
3	577	33.1864	AGGGAGAAAAAGGGAGACGA	9.96103	0	1	4.72041e-05
3	578	33.2508	GGGAGAAAAAGGGAGACGAA	9.98115	0	1	4.62638e-05
3	579	33.336	GGAGAAAAAGGGAGACGAAG	9.96103	0	1	4.72041e-05
3	580	33.3817	GAGAAAAAGGGAGACGAAGA	9.94085	0	1	4.81663e-05
3	2101	128.348	AAGAGAGGGGGGAGGGGGGG	34.8256	8	0.770284	5.17666e-08
3	2102	128.39	AGAGAGGGGGGAGGGGGGGC	33.9643	8	0.764459	1.00952e-07
3	2103	128.423	GAGAGGGGGGAGGGGGGGCA	19.5339	4	0.795228	2.47038e-05
3	2104	128.474	AGAGGGGGGAGGGGGGGCAG	19.5339	4	0.795228	2.47038e-05
3	2105	128.513	GAGGGGGGAGGGGGGGCAGA	18.1201	3	0.834438	1.58684e-05
3	2106	128.532	AGGGGGGAGGGGGGGCAGAG	22.9311	4	0.825564	1.51907e-06
3	2107	128.543	GGGGGGAGGGGGGGCAGAGC	33.7858	6	0.822411	5.29533e-09
3	2108	128.766	GGGGGAGGGGGGGCAGAGCA	22.0305	4	0.818434	3.20965e-06	LDHH11
3	2109	128.943	GGGGAGGGGGGGCAGAGCAG	22.0476	4	0.818574	3.16456e-06
3	2110	128.982	GGGAGGGGGGGCAGAGCAGA	21.4541	4	0.813555	5.16452e-06
3	2111	129.058	GGAGGGGGGGCAGAGCAGAA	21.437	4	0.813407	5.23771e-06
3	2112	129.157	GAGGGGGGGCAGAGCAGAAC	21.4026	4	0.813107	5.38807e-06
3	2113	129.19	AGGGGGGGCAGAGCAGAACA	21.4026	4	0.813107	5.38807e-06
3	2114	129.239	GGGGGGGCAGAGCAGAACAC	20.9761	4	0.809307	7.64696e-06
3	2115	129.334	GGGGGGCAGAGCAGAACACA	19.3354	4	0.793126	2.89886e-05
3	2116	129.362	GGGGGCAGAGCAGAACACAC	19.3187	4	0.792947	2.93809e-05
3	2118	129.516	GGGCAGAGCAGAACACACGA	20.291	5	0.753585	5.75417e-05
3	2119	129.596	GGCAGAGCAGAACACACGAA	20.9917	5	0.761811	3.35202e-05
3	2122	130.012	AGAGCAGAACACACGAAGAA	19.5812	4	0.795722	2.37786e-05
3	2123	130.075	GAGCAGAACACACGAAGAAA	19.7202	4	0.797162	2.12532e-05
3	2124	130.091	AGCAGAACACACGAAGAAAG	19.7202	4	0.797162	2.12532e-05
3	2130	130.542	ACGCACAAAAAACGGCACCA	8.56894	0	1	0.000189914
3	2131	130.576	CGCACAAAAAACGGCACCAA	8.58838	0	1	0.000186258
3	2132	130.634	GCACAAAAAACGGCACCAAA	8.58838	0	1	0.000186258
3	2133	130.72	CACAAAAAACGGCACCAAAG	8.6952	0	1	0.000167387
3	2135	131.021	CAAAAAACGGCACCAAAGGG	8.63693	0	1	0.000177431	LDHH5
3	2136	131.051	AAAAAACGGCACCAAAGGGG	8.65636	0	1	0.000174017
3	2137	131.085	AAAAACGGCACCAAAGGGGG	8.64664	0	1	0.000175716
3	2138	131.185	AAAACGGCACCAAAGGGGGA	8.65636	0	1	0.000174017
3	2139	131.307	AAACGGCACCAAAGGGGGAG	8.63215	0	1	0.000178281
3	2140	131.315	AACGGCACCAAAGGGGGAGA	8.63215	0	1	0.000178281
3	2141	131.386	ACGGCACCAAAGGGGGAGAA	8.6224	0	1	0.000180028
3	2142	131.423	CGGCACCAAAGGGGGAGAAA	8.60297	0	1	0.00018356
3	2143	131.463	GGCACCAAAGGGGGAGAAAA	8.61269	0	1	0.000181784
3	2144	131.496	GCACCAAAGGGGGAGAAAAA	8.61269	0	1	0.000181784
3	2149	131.71	AAAGGGGGAGAAAAAGGGAG	9.41463	0	1	8.15226e-05
3	2150	131.75	AAGGGGGAGAAAAAGGGAGG	9.42513	0	1	8.06711e-05
3	2151	131.841	AGGGGGAGAAAAAGGGAGGA	9.42513	0	1	8.06711e-05
3	2152	131.899	GGGGGAGAAAAAGGGAGGAA	9.44606	0	1	7.90002e-05
3	2155	132.242	GGAGAAAAAGGGAGGAAAAG	9.88394	0	1	5.0987e-05	LDHH4
3	2156	132.292	GAGAAAAAGGGAGGAAAAGG	9.88394	0	1	5.0987e-05
3	2157	132.438	AGAAAAAGGGAGGAAAAGGA	9.88394	0	1	5.0987e-05
3	2158	132.461	GAAAAAGGGAGGAAAAGGAA	9.88394	0	1	5.0987e-05
3	2159	132.482	AAAAAGGGAGGAAAAGGAAG	9.81668	0	1	5.45343e-05
3	2198	135.202	AGAAAGAGGACGAGGGAAGA	47.8491	10	0.79101	3.60872e-11
3	2199	135.357	GAAAGAGGACGAGGGAAGAG	47.76	10	0.79062	3.87396e-11
3	2200	135.412	AAAGAGGACGAGGGAAGAGA	47.7997	10	0.790794	3.75347e-11
3	2201	135.449	AAGAGGACGAGGGAAGAGAG	65.2654	13	0.800813	3.52122e-15
3	2202	135.493	AGAGGACGAGGGAAGAGAGA	65.2998	13	0.800918	3.42511e-15
3	2203	135.594	GAGGACGAGGGAAGAGAGAG	65.3341	13	0.801023	3.33188e-15
3	2204	135.613	AGGACGAGGGAAGAGAGAGA	65.2881	13	0.800883	3.4575e-15
3	2205	135.644	GGACGAGGGAAGAGAGAGAC	65.2195	13	0.800673	3.65366e-15
3	2206	135.665	GACGAGGGAAGAGAGAGACG	66.733	14	0.790209	5.23312e-15
3	2207	135.735	ACGAGGGAAGAGAGAGACGA	79.5092	14	0.82392	1.65112e-19
3	2208	135.882	CGAGGGAAGAGAGAGACGAA	79.3871	12	0.848842	5.12092e-21
3	2209	135.901	GAGGGAAGAGAGAGACGAAA	79.2014	11	0.861114	8.95615e-22
3	2210	135.949	AGGGAAGAGAGAGACGAAAG	79.2385	11	0.861179	8.67391e-22
3	2211	136.092	GGGAAGAGAGAGACGAAAGA	79.3129	11	0.861309	8.13436e-22
3	2212	136.15	GGAAGAGAGAGACGAAAGAG	72.6687	3	0.958717	1.83791e-27	LDHH6
3	2213	136.209	GAAGAGAGAGACGAAAGAGA	74.9444	3	0.95997	2.06835e-28
3	2214	136.236	AAGAGAGAGACGAAAGAGAG	75.0515	3	0.960027	1.86615e-28
3	2215	136.258	AGAGAGAGACGAAAGAGAGG	74.9801	3	0.959989	1.99863e-28
3	2216	136.338	GAGAGAGACGAAAGAGAGGC	75.3015	3	0.96016	1.46774e-28
3	2217	136.425	AGAGAGACGAAAGAGAGGCA	75.4443	3	0.960236	1.27957e-28
3	2218	136.521	GAGAGACGAAAGAGAGGCAC	75.373	3	0.960198	1.3703e-28
3	2219	136.528	AGAGACGAAAGAGAGGCACG	76.1834	3	0.960621	6.28942e-29
3	2220	136.575	GAGACGAAAGAGAGGCACGG	94.6731	21	0.778184	6.07723e-20
3	2221	136.606	AGACGAAAGAGAGGCACGGG	94.4666	21	0.777699	7.1406e-20
3	2222	136.618	GACGAAAGAGAGGCACGGGA	94.4276	21	0.777607	7.36132e-20
3	2223	136.685	ACGAAAGAGAGGCACGGGAG	94.4666	21	0.777699	7.1406e-20
3	2224	136.744	CGAAAGAGAGGCACGGGAGA	94.5448	21	0.777883	6.71769e-20
3	2225	136.793	GAAAGAGAGGCACGGGAGAG	94.4666	21	0.777699	7.1406e-20
3	2226	136.849	AAAGAGAGGCACGGGAGAGG	94.4276	21	0.777607	7.36132e-20
3	2227	136.975	AAGAGAGGCACGGGAGAGGA	94.7399	22	0.767785	2.51745e-19
3	2228	137.008	AGAGAGGCACGGGAGAGGAA	94.4276	22	0.767017	3.20231e-19
3	2229	137.088	GAGAGGCACGGGAGAGGAAC	94.3106	22	0.766728	3.5042e-19
3	2230	137.148	AGAGGCACGGGAGAGGAACA	94.3495	22	0.766824	3.40081e-19
3	2231	137.168	GAGGCACGGGAGAGGAACAA	94.2712	22	0.766631	3.61211e-19
4	644	40.262	AAAGAGAGAAAAAAAAAGCA	29.5485	5	0.830787	3.29588e-08
4	645	40.309	AAGAGAGAAAAAAAAAGCAG	29.6615	5	0.831431	2.9983e-08
4	646	40.3692	AGAGAGAAAAAAAAAGCAGG	29.7368	5	0.831858	2.81498e-08
4	647	40.5118	GAGAGAAAAAAAAAGCAGGG	29.7744	5	0.832071	2.72764e-08
4	648	40.5355	AGAGAAAAAAAAAGCAGGGA	29.7744	5	0.832071	2.72764e-08
4	649	40.5415	GAGAAAAAAAAAGCAGGGAG	29.718	5	0.831752	2.85968e-08
4	650	40.5646	AGAAAAAAAAAGCAGGGAGG	29.718	5	0.831752	2.85968e-08
4	651	40.6264	GAAAAAAAAAGCAGGGAGGA	29.0982	4	0.862534	7.93892e-09
4	652	40.6394	AAAAAAAAAGCAGGGAGGAG	29.1169	4	0.862623	7.81116e-09
4	653	40.7973	AAAAAAAAGCAGGGAGGAGG	29.1169	4	0.862623	7.81116e-09
4	654	40.9404	AAAAAAAGCAGGGAGGAGGA	29.173	4	0.862887	7.44e-09
4	655	40.9862	AAAAAAGCAGGGAGGAGGAA	29.354	4	0.863732	6.35798e-09
4	656	41.0888	AAAAAGCAGGGAGGAGGAAG	29.4186	4	0.864032	6.01097e-09
4	657	41.2181	AAAAGCAGGGAGGAGGAAGA	29.4186	4	0.864032	6.01097e-09
4	658	41.279	AAAGCAGGGAGGAGGAAGAA	29.4186	4	0.864032	6.01097e-09
4	659	41.3159	AAGCAGGGAGGAGGAAGAAA	29.4186	4	0.864032	6.01097e-09
4	660	41.4325	AGCAGGGAGGAGGAAGAAAG	29.4186	4	0.864032	6.01097e-09
4	661	41.47	GCAGGGAGGAGGAAGAAAGG	29.4186	4	0.864032	6.01097e-09
4	662	41.5106	CAGGGAGGAGGAAGAAAGGA	29.4373	4	0.864118	5.91408e-09
4	663	41.5435	AGGGAGGAGGAAGAAAGGAA	29.4186	4	0.864032	6.01097e-09
4	664	41.572	GGGAGGAGGAAGAAAGGAAG	29.4373	4	0.864118	5.91408e-09
4	665	41.6152	GGAGGAGGAAGAAAGGAAGA	29.4373	4	0.864118	5.91408e-09
4	666	41.6373	GAGGAGGAAGAAAGGAAGAA	29.6043	4	0.864884	5.11485e-09
4	667	41.714	AGGAGGAAGAAAGGAAGAAA	29.623	4	0.86497	5.03233e-09
4	668	41.7507	GGAGGAAGAAAGGAAGAAAA	29.6604	4	0.86514	4.87124e-09
4	669	41.7944	GAGGAAGAAAGGAAGAAAAG	29.6792	4	0.865225	4.79221e-09
4	670	41.8327	AGGAAGAAAGGAAGAAAAGA	29.6792	4	0.865225	4.79221e-09
4	671	41.8877	GGAAGAAAGGAAGAAAAGAG	29.6604	4	0.86514	4.87124e-09
4	672	42.009	GAAGAAAGGAAGAAAAGAGG	29.6604	4	0.86514	4.87124e-09
4	673	42.0547	AAGAAAGGAAGAAAAGAGGG	29.6417	4	0.865055	4.95113e-09
4	674	42.0958	AGAAAGGAAGAAAAGAGGGA	29.6604	4	0.86514	4.87124e-09
4	675	42.1543	GAAAGGAAGAAAAGAGGGAA	30.5975	4	0.86927	2.15174e-09
4	676	42.1914	AAAGGAAGAAAAGAGGGAAG	30.5413	4	0.86903	2.26003e-09
4	677	42.2627	AAGGAAGAAAAGAGGGAAGG	30.5601	4	0.86911	2.22322e-09
4	678	42.3773	AGGAAGAAAAGAGGGAAGGC	30.5601	4	0.86911	2.22322e-09
4	679	42.4383	GGAAGAAAAGAGGGAAGGCC	30.5413	4	0.86903	2.26003e-09
4	680	42.4968	GAAGAAAAGAGGGAAGGCCG	30.5975	5	0.836588	1.36577e-08
4	681	42.5212	AAGAAAAGAGGGAAGGCCGA	30.5975	5	0.836588	1.36577e-08
4	682	42.5839	AGAAAAGAGGGAAGGCCGAC	30.5975	5	0.836588	1.36577e-08
4	683	42.6049	GAAAAGAGGGAAGGCCGACA	22.5026	0	1	1.6875e-10	LDHH1
4	684	42.6845	AAAAGAGGGAAGGCCGACAA	22.4865	0	1	1.71489e-10
4	685	42.7056	AAAGAGGGAAGGCCGACAAA	22.4704	0	1	1.74273e-10
4	686	42.7515	AAGAGGGAAGGCCGACAAAA	22.4704	0	1	1.74273e-10
4	687	42.827	AGAGGGAAGGCCGACAAAAG	22.4704	0	1	1.74273e-10
4	688	42.908	GAGGGAAGGCCGACAAAAGA	22.4543	0	1	1.77101e-10
4	689	42.9448	AGGGAAGGCCGACAAAAGAG	22.4543	0	1	1.77101e-10
4	690	43.0362	GGGAAGGCCGACAAAAGAGA	22.4543	0	1	1.77101e-10
4	691	43.0777	GGAAGGCCGACAAAAGAGAG	22.5368	0	1	1.63077e-10
4	692	43.1409	GAAGGCCGACAAAAGAGAGA	22.5691	0	1	1.57894e-10
4	693	43.2909	AAGGCCGACAAAAGAGAGAG	22.5853	0	1	1.55356e-10
4	694	43.3382	AGGCCGACAAAAGAGAGAGG	22.5853	0	1	1.55356e-10
4	695	43.384	GGCCGACAAAAGAGAGAGGA	22.5691	0	1	1.57894e-10
4	696	43.4296	GCCGACAAAAGAGAGAGGAA	22.5853	0	1	1.55356e-10
4	697	43.4827	CCGACAAAAGAGAGAGGAAG	22.5853	0	1	1.55356e-10
4	698	43.588	CGACAAAAGAGAGAGGAAGG	22.5853	0	1	1.55356e-10
4	699	43.7189	GACAAAAGAGAGAGGAAGGA	23.2039	0	1	8.36901e-11
4	700	43.7813	ACAAAAGAGAGAGGAAGGAA	23.2039	0	1	8.36901e-11
4	701	43.8371	CAAAAGAGAGAGGAAGGAAG	22.541	0	1	1.62393e-10
4	702	43.8588	AAAAGAGAGAGGAAGGAAGA	22.2591	0	1	2.15276e-10
4	703	43.9954	AAAGAGAGAGGAAGGAAGAA	22.2591	0	1	2.15276e-10
4	704	44.0407	AAGAGAGAGGAAGGAAGAAA	22.2591	0	1	2.15276e-10
4	705	44.091	AGAGAGAGGAAGGAAGAAAA	22.275	0	1	2.1188e-10
4	706	44.1471	GAGAGAGGAAGGAAGAAAAA	22.275	0	1	2.1188e-10
4	707	44.1835	AGAGAGGAAGGAAGAAAAAG	22.275	0	1	2.1188e-10
4	708	44.221	GAGAGGAAGGAAGAAAAAGA	22.2432	0	1	2.18726e-10
4	709	44.2268	AGAGGAAGGAAGAAAAAGAA	22.2432	0	1	2.18726e-10
4	710	44.2865	GAGGAAGGAAGAAAAAGAAA	10.4561	0	1	2.87722e-05
4	711	44.3314	AGGAAGGAAGAAAAAGAAAA	10.4561	0	1	2.87722e-05
4	712	44.3554	GGAAGGAAGAAAAAGAAAAG	10.4561	0	1	2.87722e-05
4	713	44.3895	GAAGGAAGAAAAAGAAAAGA	10.4561	0	1	2.87722e-05
4	714	44.4188	AAGGAAGAAAAAGAAAAGAC	10.4561	0	1	2.87722e-05
4	715	44.4583	AGGAAGAAAAAGAAAAGACA	10.4561	0	1	2.87722e-05
4	716	44.5117	GGAAGAAAAAGAAAAGACAC	10.4561	0	1	2.87722e-05
4	717	44.701	GAAGAAAAAGAAAAGACACA	10.4679	0	1	2.84347e-05
4	718	44.8208	AAGAAAAAGAAAAGACACAG	10.4679	0	1	2.84347e-05
4	719	44.8773	AGAAAAAGAAAAGACACAGA	10.5385	0	1	2.64964e-05
4	720	44.9356	GAAAAAGAAAAGACACAGAA	10.5267	0	1	2.6811e-05
13	647	42.3455	GAAACAAAGCGCAGGAGGAA	12.5665	1	0.920423	4.73049e-05
13	648	42.8991	AAACAAAGCGCAGGAGGAAA	12.3418	1	0.918975	5.82423e-05
13	649	42.978	AACAAAGCGCAGGAGGAAAG	12.1043	1	0.917385	7.25409e-05
13	650	43.0563	ACAAAGCGCAGGAGGAAAGC	12.0042	1	0.916696	7.95657e-05
13	651	43.1381	CAAAGCGCAGGAGGAAAGCG	12.0417	1	0.916955	7.68582e-05
13	652	43.267	AAAGCGCAGGAGGAAAGCGC	12.0417	1	0.916955	7.68582e-05
13	653	43.3027	AAGCGCAGGAGGAAAGCGCA	12.0292	1	0.916869	7.77504e-05
13	654	43.3316	AGCGCAGGAGGAAAGCGCAG	12.0417	1	0.916955	7.68582e-05
13	655	43.3693	GCGCAGGAGGAAAGCGCAGA	12.6754	1	0.921107	4.27645e-05
13	656	43.4598	CGCAGGAGGAAAGCGCAGAA	12.6883	1	0.921187	4.22562e-05
13	657	43.4971	GCAGGAGGAAAGCGCAGAAC	12.5504	1	0.920321	4.80156e-05
13	658	43.5999	CAGGAGGAAAGCGCAGAACG	12.4865	1	0.919914	5.09426e-05
13	659	43.6178	AGGAGGAAAGCGCAGAACGG	12.4482	0	1	3.92478e-06
13	660	43.6815	GGAGGAAAGCGCAGAACGGG	13.0017	0	1	2.25649e-06
13	661	43.7294	GAGGAAAGCGCAGAACGGGG	14.38	0	1	5.6865e-07
13	662	43.8245	AGGAAAGCGCAGAACGGGGA	14.4519	0	1	5.292e-07
13	663	43.8735	GGAAAGCGCAGAACGGGGAG	14.4663	0	1	5.21634e-07
13	664	43.8911	GAAAGCGCAGAACGGGGAGG	15.1186	1	0.933856	4.37928e-06
13	665	44.0827	AAAGCGCAGAACGGGGAGGG	15.1489	1	0.933989	4.25656e-06
13	666	44.1125	AAGCGCAGAACGGGGAGGGG	14.9972	1	0.933321	4.9073e-06
13	667	44.1447	AGCGCAGAACGGGGAGGGGA	15.0579	1	0.93359	4.63581e-06
13	668	44.2122	GCGCAGAACGGGGAGGGGAA	15.3158	1	0.934708	3.63949e-06
13	669	44.2273	CGCAGAACGGGGAGGGGAAG	15.3461	1	0.934837	3.53743e-06
13	670	44.3019	GCAGAACGGGGAGGGGAAGA	18.7599	1	0.946695	1.40755e-07
13	671	44.3351	CAGAACGGGGAGGGGAAGAA	18.7439	1	0.946649	1.42909e-07
13	672	44.5108	AGAACGGGGAGGGGAAGAAG	18.7439	1	0.946649	1.42909e-07
13	673	44.5799	GAACGGGGAGGGGAAGAAGA	18.8242	1	0.946877	1.32419e-07
13	674	44.6351	AACGGGGAGGGGAAGAAGAA	18.8403	1	0.946922	1.3041e-07
13	675	44.7724	ACGGGGAGGGGAAGAAGAAG	18.8563	1	0.946967	1.28443e-07
13	676	44.7807	CGGGGAGGGGAAGAAGAAGG	18.6529	1	0.946389	1.55803e-07
13	677	44.8392	GGGGAGGGGAAGAAGAAGGA	17.6604	0	1	2.13888e-08	LDHH2
13	678	44.8552	GGGAGGGGAAGAAGAAGGAC	17.706	0	1	2.04353e-08
13	679	44.8966	GGAGGGGAAGAAGAAGGACA	17.4573	0	1	2.62054e-08
13	680	44.9857	GAGGGGAAGAAGAAGGACAG	17.4724	0	1	2.58127e-08
13	681	45.0336	AGGGGAAGAAGAAGGACAGG	17.4724	0	1	2.58127e-08
13	682	45.072	GGGGAAGAAGAAGGACAGGG	17.4724	0	1	2.58127e-08
13	683	45.1165	GGGAAGAAGAAGGACAGGGG	17.7224	0	1	2.01029e-08
13	684	45.1592	GGAAGAAGAAGGACAGGGGG	17.9283	0	1	1.63621e-08
13	685	45.3028	GAAGAAGAAGGACAGGGGGG	18.0047	0	1	1.51586e-08
13	686	45.3662	AAGAAGAAGGACAGGGGGGG	18.4573	3	0.837463	1.19327e-05
13	687	45.394	AGAAGAAGGACAGGGGGGGA	18.4422	3	0.83733	1.20862e-05
13	688	45.5248	GAAGAAGGACAGGGGGGGAG	17.7981	0	1	1.86373e-08
13	689	45.582	AAGAAGGACAGGGGGGGAGA	17.5178	0	1	2.4667e-08
17	1	0.047984	GAAAAAAGCAAAAGAGGGGA	11.885	1	0.91586	8.88167e-05	LDHH7
17	2	0.140971	AAAAAAGCAAAAGAGGGGAG	12.6306	1	0.920827	4.45774e-05
17	3	0.186139	AAAAAGCAAAAGAGGGGAGC	12.2583	1	0.918423	6.29181e-05
17	4	0.281088	AAAAGCAAAAGAGGGGAGCA	12.2583	1	0.918423	6.29181e-05
17	5	0.346024	AAAGCAAAAGAGGGGAGCAG	12.241	1	0.918307	6.39326e-05
17	6	0.387697	AAGCAAAAGAGGGGAGCAGA	11.8169	1	0.915375	9.45733e-05
17	7	0.431784	AGCAAAAGAGGGGAGCAGAG	11.7998	1	0.915253	9.60761e-05
17	8	0.447373	GCAAAAGAGGGGAGCAGAGA	11.7998	1	0.915253	9.60761e-05
17	9	0.471375	CAAAAGAGGGGAGCAGAGAA	11.7828	1	0.915131	9.75935e-05
17	10	0.535428	AAAAGAGGGGAGCAGAGAAA	11.7828	1	0.915131	9.75935e-05
18	377	25.6686	GGGGGGAGAGGGAGAGAGGA	13.8648	2	0.85575	0.000105644	LDHH8
18	378	25.7575	GGGGGAGAGGGAGAGAGGAG	13.9071	2	0.856189	0.000101843
18	379	25.7826	GGGGAGAGGGAGAGAGGAGG	13.9071	2	0.856189	0.000101843
18	380	25.7979	GGGAGAGGGAGAGAGGAGGC	13.893	2	0.856043	0.000103094
18	445	31.2842	GAAAGAAAGCAACAACAAGA	13.5496	2	0.852394	0.00013874	LDHH9
18	446	31.3877	AAAGAAAGCAACAACAAGAG	13.5496	2	0.852394	0.00013874
18	447	31.4746	AAGAAAGCAACAACAAGAGA	13.5496	2	0.852394	0.00013874
18	448	31.5836	AGAAAGCAACAACAAGAGAA	13.5367	2	0.852254	0.000140294
18	449	31.612	GAAAGCAACAACAAGAGAAA	13.5111	2	0.851974	0.000143427
18	450	31.6657	AAAGCAACAACAAGAGAAAA	13.5111	2	0.851974	0.000143427
18	451	31.6758	AAGCAACAACAAGAGAAAAA	13.4982	2	0.851832	0.000145033
18	452	31.7306	AGCAACAACAAGAGAAAAAG	13.5365	2	0.852251	0.000140318
18	453	31.755	GCAACAACAAGAGAAAAAGA	13.5236	2	0.85211	0.000141889
18	454	31.8052	CAACAACAAGAGAAAAAGAA	13.5365	2	0.852251	0.000140318
18	455	31.8294	AACAACAAGAGAAAAAGAAG	13.4979	2	0.851829	0.00014507
18	456	31.9135	ACAACAAGAGAAAAAGAAGG	13.4851	2	0.851688	0.000146681
18	457	32.0766	CAACAAGAGAAAAAGAAGGG	13.6257	2	0.853219	0.000129916
18	458	32.1036	AACAAGAGAAAAAGAAGGGA	13.6387	2	0.853358	0.000128465
18	459	32.1858	ACAAGAGAAAAAGAAGGGAA	13.4358	2	0.851144	0.000153051
18	460	32.235	CAAGAGAAAAAGAAGGGAAG	13.4099	2	0.850856	0.000156507
18	461	32.3276	AAGAGAAAAAGAAGGGAAGA	13.4099	2	0.850856	0.000156507
18	462	32.3785	AGAGAAAAAGAAGGGAAGAG	13.2588	2	0.849157	0.000178256
18	471	33.013	GAAGGGAAGAGAAACACAGA	16.7305	3	0.820687	5.08542e-05	LDHH10
18	472	33.0494	AAGGGAAGAGAAACACAGAG	16.7305	3	0.820687	5.08542e-05
18	473	33.0786	AGGGAAGAGAAACACAGAGG	16.749	3	0.820885	5.00775e-05
18	474	33.1698	GGGAAGAGAAACACAGAGGA	16.8228	3	0.821671	4.70936e-05
18	475	33.2179	GGAAGAGAAACACAGAGGAA	16.8965	3	0.822448	4.4289e-05
18	476	33.2503	GAAGAGAAACACAGAGGAAG	16.8412	3	0.821865	4.63774e-05
18	477	33.3435	AAGAGAAACACAGAGGAAGG	16.749	3	0.820885	5.00775e-05

## Sheet: Table S2
Additional file 2: Table S2. SNP markers defining the LDHH regions
SNP_rank_on_the_chromosome	SNP_name	SNP_allele	Chr_Oar_v2.0	SNP_position_Oar_v2.0	Chr_Oar_V3.1	SNP_position_Oar_V3.1	haplotype_marker_name	LDHH_allele
683	OAR4_45767958.1	GA	4	42604913	4	43380675	LDHH1_marker_01	G
684	s36928.1	AC	4	42684545	4	43460414	LDHH1_marker_02	A
685	OAR4_45871691.1	AC	4	42705561	4	43481430	LDHH1_marker_03	A
686	OAR4_45905927.1	AG	4	42751461	4	43521692	LDHH1_marker_04	A
687	OAR4_45999775.1	AT	4	42827035	4	43597266	LDHH1_marker_05	A
688	OAR4_46084881.1	GA	4	42907983	4	43678401	LDHH1_marker_06	G
689	OAR4_46122429.1	AC	4	42944795	4	43715213	LDHH1_marker_07	A
690	OAR4_46220902.1	GA	4	43036165	4	43806739	LDHH1_marker_08	G
691	OAR4_46265640.1	AG	4	43077670	4	43848244	LDHH1_marker_09	G
692	s02754.1	GA	4	43140945	4	43911395	LDHH1_marker_10	G
693	OAR4_46498577.1	AG	4	43290898	4	44060327	LDHH1_marker_11	A
694	OAR4_46547246.1	AG	4	43338174	4	44107807	LDHH1_marker_12	A
695	OAR4_46599830.1	AG	4	43383998	4	44153679	LDHH1_marker_13	G
696	OAR4_46655066.1	AG	4	43429579	4	44199280	LDHH1_marker_14	G
697	OAR4_46701160.1	AC	4	43482740			LDHH1_marker_15	C
698	OAR4_46797402.1	AC	4	43587980	4	44353770	LDHH1_marker_16	C
699	OAR4_46927403.1	AG	4	43718901	4	44485169	LDHH1_marker_17	G
700	OAR4_46983764.1	AG	4	43781339	4	44547790	LDHH1_marker_18	A
701	DU194821_342.1	CA	4	43837148	4	44603743	LDHH1_marker_19	C
702	OAR4_47079128.1	AG	4	43858782	4	44625472	LDHH1_marker_20	A
703	OAR4_47315855.1	AG	4	43995411	4	44762301	LDHH1_marker_21	A
704	OAR4_47363072.1	AG	4	44040671	4	44807661	LDHH1_marker_22	A
705	OAR4_47415620.1	AG	4	44090966	4	44858060	LDHH1_marker_23	A
706	OAR4_47474498.1	GA	4	44147105	4	44914177	LDHH1_marker_24	G
707	OAR4_47506093.1	AG	4	44183545	4	44950617	LDHH1_marker_25	A
708	OAR4_47543789.1	AG	4	44221047	4	44988211	LDHH1_marker_26	G
709	OAR4_47537362.1	AC	4	44226763	4	44993927	LDHH1_marker_27	A
710	OAR4_47710546.1	GA	4	44286472	4	45053899	LDHH1_marker_28	G
711	OAR4_47769230.1	AC	4	44331443	4	45098870	LDHH1_marker_29	A
712	OAR4_47796171.1	AG	4	44355357	4	45122784	LDHH1_marker_30	G
713	OAR4_47833230.1	CG	4	44389482	4	45156909	LDHH1_marker_31	G
714	OAR4_47864369.1	AG	4	44418806	4	45186779	LDHH1_marker_32	A
715	OAR4_47988466.1	AC	4	44458251			LDHH1_marker_33	A
716	s75009.1	GA	4	44511701			LDHH1_marker_34	G
717	OAR4_48190359.1	AG	4	44700969	4	45463071	LDHH1_marker_35	G
718	OAR4_48319572.1	AG	4	44820843	4	45583519	LDHH1_marker_36	A
719	s75537.1	AC	4	44877323	4	45640097	LDHH1_marker_37	A
720	s01789.1	AG	4	44935582			LDHH1_marker_38	G
721	OAR4_48471516.1	AG	4	44984509	4	45745010	LDHH1_marker_39	A
722	OAR4_48490432.1	AG	4	45003518	4	45764119	LDHH1_marker_40	A
723	OAR4_48590967.1	AG	4	45105739	4	45866396	LDHH1_marker_41	A
724	OAR4_48684803.1	AC	4	45201872	4	45967609	LDHH1_marker_42	A
725	OAR4_48734247.1	AG	4	45252278	4	46018115	LDHH1_marker_43	A
726	OAR4_48798581.1	AG	4	45321354	4	46086135	LDHH1_marker_44	G
727	OAR4_48939856.1	AG	4	45464342	4	46229465	LDHH1_marker_45	A
728	OAR4_49043382.1	AG	4	45570749	4	46336040	LDHH1_marker_46	A
677	OAR13_48129284.1	AG	13	44839229	13	44800703	LDHH2_marker_01	G
678	OAR13_48144556.1	AG	13	44855155	13	44816252	LDHH2_marker_02	G
679	OAR13_48189058.1	GA	13	44896625	13	44857722	LDHH2_marker_03	G
680	OAR13_48266694.1	AG	13	44985707	13	44946865	LDHH2_marker_04	G
681	OAR13_48319852_X.1	AG	13	45033585	13	44994743	LDHH2_marker_05	A
682	OAR13_48358810.1	AG	13	45072006	13	45033264	LDHH2_marker_06	G
683	OAR13_48400103.1	GA	13	45116481	13	45077623	LDHH2_marker_07	G
684	s72736.1	AG	13	45159159	13	45120301	LDHH2_marker_08	G
685	s36887.1	AG	13	45302780	13	45263801	LDHH2_marker_09	G
686	s62471.1	AG	13	45366179	13	45332214	LDHH2_marker_10	A
687	s23800.1	AG	13	45394046	13	45360181	LDHH2_marker_11	A
688	s34557.1	AG	13	45524755	13	45490240	LDHH2_marker_12	G
689	s57668.1	GA	13	45581953			LDHH2_marker_13	A
690	OAR13_48889355.1	AG	13	45616852	13	45582601	LDHH2_marker_14	A
691	OAR13_48900717.1	GA	13	45627764	13	45593513	LDHH2_marker_15	G
692	s45714.1	AC	13	45712598	13	45675400	LDHH2_marker_16	A
693	OAR13_49000963.1	AG	13	45725693			LDHH2_marker_17	A
694	OAR13_49150643.1	GA	13	45897044	13	45828121	LDHH2_marker_18	G
695	OAR13_49200259.1	GA	13	45947857	13	45878910	LDHH2_marker_19	G
696	s69808.1	GA	13	46402326	13	46333109	LDHH2_marker_20	A
697	s18127.1	CA	13	46417277	13	46348060	LDHH2_marker_21	C
698	OAR13_49787499.1	CA	13	46550128	13	46469996	LDHH2_marker_22	A
699	OAR13_49876546.1	AG	13	46642131	13	46561925	LDHH2_marker_23	G
700	OAR13_49902903.1	AG	13	46668990	13	46588897	LDHH2_marker_24	G
701	OAR13_49943020.1	GA	13	46710769	13	46630824	LDHH2_marker_25	G
702	OAR13_49971490.1	GA	13	46727572	13	46647627	LDHH2_marker_26	G
703	s38541.1	AG	13	46827615	13	46745763	LDHH2_marker_27	G
704	s22404.1	GA	13	46841439	13	46759682	LDHH2_marker_28	G
552	OAR3_34378745.1	AG	3	31693792	3	32036018	LDHH3_marker_01	A
553	OAR3_34567488.1	AG	3	31889211	3	32230027	LDHH3_marker_02	G
554	OAR3_34703473.1	GA	3	32017600			LDHH3_marker_03	A
555	s67270.1	AC	3	32053944	3	32394716	LDHH3_marker_04	C
556	OAR3_34769750.1	AG	3	32082900			LDHH3_marker_05	A
557	s40678.1	CA	3	32147461			LDHH3_marker_06	A
558	s32753.1	AG	3	32204000	3	32549290	LDHH3_marker_07	G
559	s60054.1	AG	3	32261203	3	32602082	LDHH3_marker_08	A
560	OAR3_34994507.1	GA	3	32312964	3	32653966	LDHH3_marker_09	A
561	OAR3_35036031.1	GA	3	32357400	3	32698482	LDHH3_marker_10	G
562	OAR3_35053594.1	AC	3	32376200	3	32717188	LDHH3_marker_11	A
563	s43199.1	GA	3	32480393	3	32821542	LDHH3_marker_12	G
564	OAR3_35192406.1	AG	3	32520300	3	32861548	LDHH3_marker_13	G
565	OAR3_35377590.1	AG	3	32561900	3	32903143	LDHH3_marker_14	A
566	OAR3_35365673.1	GA	3	32572946			LDHH3_marker_15	G
567	OAR3_35308646.1	GA	3	32632400	3	32973695	LDHH3_marker_16	A
568	OAR3_35256236.1	GA	3	32683500	3	33024857	LDHH3_marker_17	G
569	OAR3_35584727.1	AG	3	32846200	3	33186903	LDHH3_marker_18	A
570	OAR3_35634500.1	GA	3	32893400	3	33233180	LDHH3_marker_19	G
571	OAR3_35712876.1	GA	3	32967985	3	33307485	LDHH3_marker_20	A
572	OAR3_35747405.1	AC	3	32999947	3	33339708	LDHH3_marker_21	A
573	s73858.1	GA	3	33037231	3	33376992	LDHH3_marker_22	G
574	OAR3_35816957.1	AG	3	33061200	3	33400690	LDHH3_marker_23	A
575	OAR3_35868525.1	AG	3	33116023			LDHH3_marker_24	G
576	s21485.1	GA	3	33147805	3	33483865	LDHH3_marker_25	A
577	s12256.1	GA	3	33186400			LDHH3_marker_26	A
578	s70648.1	GA	3	33250800	3	33579554	LDHH3_marker_27	G
579	s08472.1	GA	3	33336000	3	33664872	LDHH3_marker_28	G
580	s72349.1	AG	3	33381653	3	33708983	LDHH3_marker_29	G
581	s33791.1	GA	3	33459000			LDHH3_marker_30	A
582	OAR3_36221107.1	GA	3	33494200			LDHH3_marker_31	G
583	s54191.1	GA	3	33550120	3	33870766	LDHH3_marker_32	A
584	s14797.1	AG	3	33560541	3	33881187	LDHH3_marker_33	A
585	s47854.1	GA	3	33700253	3	34020962	LDHH3_marker_34	A
586	s37027.1	GA	3	33796772	3	34117551	LDHH3_marker_35	A
587	OAR3_36539334.1	GA	3	33805897	3	34126838	LDHH3_marker_36	A
588	s28174.1	AG	3	33917288			LDHH3_marker_37	G
589	s14929.1	GC	3	34062583	3	34364400	LDHH3_marker_38	G
590	OAR3_36930752.1	GA	3	34209972	3	34506635	LDHH3_marker_39	G
591	OAR3_36971465.1	GA	3	34254138	3	34550812	LDHH3_marker_40	A
592	OAR3_37002897.1	AG	3	34286875	3	34582102	LDHH3_marker_41	G
593	OAR3_37060131.1	CA	3	34342765	3	34637979	LDHH3_marker_42	A
594	OAR3_37071319.1	AC	3	34353276	3	34648490	LDHH3_marker_43	C
595	OAR3_37136398.1	GA	3	34422120	3	34717377	LDHH3_marker_44	G
596	OAR3_37269438.1	GA	3	34485329	3	34779493	LDHH3_marker_45	A
597	OAR3_37284252.1	AG	3	34498893	3	34793048	LDHH3_marker_46	A
598	OAR3_37439268.1	AG	3	34557345	3	34851602	LDHH3_marker_47	G
599	s09049.1	AG	3	34644763	3	34939097	LDHH3_marker_48	A
2155	s39088.1	AG	3	132241825			LDHH4_marker_1	G
2156	s68755.1	AG	3	132292000	3	132361313	LDHH4_marker_2	G
2157	OAR3_141611507.1	AG	3	132438000	3	132505054	LDHH4_marker_3	A
2158	OAR3_141681710.1	AG	3	132460871	3	132527834	LDHH4_marker_4	G
2159	OAR3_141703798.1	AG	3	132482000	3	132549121	LDHH4_marker_5	A
2160	OAR3_141776557.1	AG	3	132554000	3	132621175	LDHH4_marker_6	A
2161	s22657.1	AG	3	132611000	3	132678490	LDHH4_marker_7	A
2162	s68180.1	AG	3	132622557			LDHH4_marker_8	A
2163	OAR3_141918805.1	AG	3	132649124	3	132715530	LDHH4_marker_9	A
2164	OAR3_141925746.1	AG	3	132656000	3	132721910	LDHH4_marker_10	G
2165	OAR3_142056197.1	AG	3	132786000	3	132852500	LDHH4_marker_11	G
2166	s29248.1	AG	3	132871510	3	132935814	LDHH4_marker_12	G
2167	s62934.1	CA	3	132960000	3	133025037	LDHH4_marker_13	A
2168	s03100.1	AG	3	132990000	3	133054288	LDHH4_marker_14	G
2169	s65390.1	GC	3	133108000			LDHH4_marker_15	G
2170	s27910.1	AG	3	133215000	3	133263346	LDHH4_marker_16	A
2171	s33601.1	AG	3	133266000			LDHH4_marker_17	A
2172	s53919.1	AG	3	133301000			LDHH4_marker_18	A
2173	s20793.1	AG	3	133335000	3	133380467	LDHH4_marker_19	A
2174	s62572.1	GA	3	133397000	3	133442726	LDHH4_marker_20	G
2175	s25444.1	AG	3	133660000	3	133705057	LDHH4_marker_21	G
2176	s55409.1	GA	3	133726764	3	133771576	LDHH4_marker_22	A
2177	s25197.1	AG	3	133770375	3	133815187	LDHH4_marker_23	A
2178	s50426.1	AG	3	133844000	3	133886147	LDHH4_marker_24	G
2135	OAR3_139914515.1	AC	3	131021000	3	131112305	LDHH5_marker_1	C
2136	OAR3_139972370.1	GA	3	131051073			LDHH5_marker_2	A
2137	OAR3_140005173.1	AC	3	131085000	3	131156048	LDHH5_marker_3	A
2138	OAR3_140101840.1	AG	3	131184708	3	131255497	LDHH5_marker_4	A
2139	s59920.1	GA	3	131306558			LDHH5_marker_5	A
2140	OAR3_140271376.1	AG	3	131314773	3	131380348	LDHH5_marker_6	A
2141	OAR3_140605828.1	AG	3	131386000	3	131451896	LDHH5_marker_7	A
2142	OAR3_140347703.1	AC	3	131423249	3	131489002	LDHH5_marker_8	C
2143	OAR3_140387958.1	GA	3	131463000	3	131528467	LDHH5_marker_9	G
2144	OAR3_140420600.1	AG	3	131496000	3	131561669	LDHH5_marker_10	G
2145	s47344.1	CA	3	131525000	3	131591443	LDHH5_marker_11	C
2146	OAR3_140679608.1	AG	3	131651354	3	131720620	LDHH5_marker_12	A
2147	OAR3_140831325.1	CA	3	131657000			LDHH5_marker_13	C
2148	OAR3_140848050.1	CA	3	131671119	3	131740385	LDHH5_marker_14	C
2149	s66536.1	AG	3	131709758			LDHH5_marker_15	A
2150	OAR3_140917889.1	AG	3	131750035	3	131824426	LDHH5_marker_16	A
2151	OAR3_141010154.1	AG	3	131841251	3	131915865	LDHH5_marker_17	A
2152	s60288.1	AG	3	131899000	3	131973183	LDHH5_marker_18	G
2153	DU459153_506.1	AG	3	132038000	3	132107578	LDHH5_marker_19	G
2154	s74526.1	AG	3	132125237	3	132193852	LDHH5_marker_20	G
2155	s39088.1	AG	3	132241825			LDHH5_marker_21	G
2156	s68755.1	AG	3	132292000	3	132361313	LDHH5_marker_22	G
2157	OAR3_141611507.1	AG	3	132438000	3	132505054	LDHH5_marker_23	A
2158	OAR3_141681710.1	AG	3	132460871	3	132527834	LDHH5_marker_24	G
2159	OAR3_141703798.1	AG	3	132482000	3	132549121	LDHH5_marker_25	A
2160	OAR3_141776557.1	AG	3	132554000	3	132621175	LDHH5_marker_26	A
2161	s22657.1	AG	3	132611000	3	132678490	LDHH5_marker_27	A
2162	s68180.1	AG	3	132622557			LDHH5_marker_28	A
2163	OAR3_141918805.1	AG	3	132649124	3	132715530	LDHH5_marker_29	A
2212	OAR3_145545612.1	AG	3	136150191	3	136151883	LDHH6_marker_01	G
2213	s75892.1	AG	3	136209259	3	136210519	LDHH6_marker_02	G
2214	s25992.1	AC	3	136236406	3	136237659	LDHH6_marker_03	A
2215	s04315.1	AG	3	136257699	3	136258983	LDHH6_marker_04	A
2216	OAR3_145755539_X.1	AG	3	136337678	3	136338867	LDHH6_marker_05	G
2217	s34624.1	AG	3	136425005	3	136421489	LDHH6_marker_06	A
2218	s28071.1	AG	3	136520950			LDHH6_marker_07	G
2219	s07094.1	AG	3	136528091			LDHH6_marker_08	A
2220	OAR3_145997669.1	AG	3	136574809	3	136571665	LDHH6_marker_09	G
2221	OAR3_146029858.1	GA	3	136605652	3	136602508	LDHH6_marker_10	A
2222	OAR3_146042298.1	AG	3	136617682	3	136614538	LDHH6_marker_11	G
2223	OAR3_146114339.1	GA	3	136684666			LDHH6_marker_12	A
2224	OAR3_146168926_X.1	CG	3	136743940	3	136740217	LDHH6_marker_13	C
2225	s26071.1	AG	3	136793405			LDHH6_marker_14	G
2226	s35014.1	AC	3	136849448	3	136844930	LDHH6_marker_15	A
2227	OAR3_146519457.1	AG	3	136975193	3	137068181	LDHH6_marker_16	A
2228	s61782.1	AG	3	137008076	3	137101201	LDHH6_marker_17	A
2229	s07631.1	AG	3	137088120	3	137163618	LDHH6_marker_18	G
2230	s35724.1	AG	3	137147755	3	137220255	LDHH6_marker_19	A
2231	OAR3_146693366.1	AG	3	137168046	3	137240641	LDHH6_marker_20	G
2232	OAR3_146751517.1	AG	3	137222841	3	137295645	LDHH6_marker_21	A
2233	OAR3_146778162.1	AG	3	137249407	3	137322333	LDHH6_marker_22	G
2234	OAR3_146824324.1	AG	3	137288652	3	137361578	LDHH6_marker_23	G
2235	OAR3_146832060.1	AC	3	137295251	3	137368282	LDHH6_marker_24	C
2236	OAR3_147028849.1	AC	3	137318966	3	137391996	LDHH6_marker_25	A
2237	OAR3_147128672.1	CA	3	137414653			LDHH6_marker_26	C
2238	OAR3_147275963.1	AG	3	137554273			LDHH6_marker_27	G
1	OAR17_172595.1	CG	17	47984	17	47789	LDHH7_marker_01	G
2	OAR17_251914.1	AG	17	140971	17	140776	LDHH7_marker_02	A
3	OAR17_291615.1	AG	17	186139	17	186203	LDHH7_marker_03	A
4	OAR17_382130.1	AG	17	281088	17	281552	LDHH7_marker_04	A
5	OAR17_454382.1	AC	17	346024	17	346609	LDHH7_marker_05	A
6	OAR17_506915.1	CA	17	387697	17	388444	LDHH7_marker_06	A
7	OAR17_563577.1	AG	17	431784	17	432646	LDHH7_marker_07	A
8	OAR17_577802.1	GA	17	447373			LDHH7_marker_08	G
9	OAR17_591689.1	CA	17	471375	17	472363	LDHH7_marker_09	C
10	OAR17_664122.1	AG	17	535428	17	536502	LDHH7_marker_10	A
11	OAR17_709679.1	AG	17	582207	17	579597	LDHH7_marker_11	A
12	OAR17_819717.1	GA	17	643991	17	641381	LDHH7_marker_12	A
13	OAR17_883405.1	GA	17	671919	17	669509	LDHH7_marker_13	A
14	OAR17_1018014_X.1	AG	17	746852	17	737258	LDHH7_marker_14	G
15	OAR17_1060949.1	CA	17	803707	17	790358	LDHH7_marker_15	A
16	OAR17_1129890.1	GA	17	874879	17	861956	LDHH7_marker_16	G
17	OAR19_1296087.1	GA	17	909599	19	1402626	LDHH7_marker_17	G
18	s47560.1	GA	17	1051788	17	1039638	LDHH7_marker_18	G
19	OAR17_1348956.1	AG	17	1094604	17	1082454	LDHH7_marker_19	G
20	OAR17_1406887.1	GA	17	1159675	17	1147597	LDHH7_marker_20	A
21	OAR17_1446428.1	GA	17	1194665	17	1182609	LDHH7_marker_21	G
22	OAR17_1482732.1	CA	17	1235235	17	1223208	LDHH7_marker_22	C
23	OAR17_1544955.1	AG	17	1264834	17	1252783	LDHH7_marker_23	A
24	OAR17_1621032.1	GA	17	1341396	17	1329741	LDHH7_marker_24	G
25	OAR17_1736752.1	GA	17	1427025	17	1415806	LDHH7_marker_25	A
26	OAR17_1759664.1	GA	17	1451976	17	1440961	LDHH7_marker_26	G
27	OAR17_1818548.1	AG	17	1520561			LDHH7_marker_27	A
28	OAR17_1862562.1	CA	17	1565417	17	1552390	LDHH7_marker_28	A
29	OAR17_1899290.1	AG	17	1606750	17	1593744	LDHH7_marker_29	A
377	s13264.1	GA	18	25668561	18	25745250	LDHH8_marker_01	G
378	s44192.1	GA	18	25757481	18	25829404	LDHH8_marker_02	G
379	s08845.1	GA	18	25782594			LDHH8_marker_03	G
380	s34296.1	GA	18	25797906	18	25861546	LDHH8_marker_04	G
381	OAR18_26915162.1	AG	18	25881834	18	25946534	LDHH8_marker_05	G
382	OAR18_26938520.1	AG	18	25906424	18	25971124	LDHH8_marker_06	G
383	s08879.1	AC	18	25955152	18	26019852	LDHH8_marker_07	A
384	s68949.1	CG	18	25973173	18	26037876	LDHH8_marker_08	G
385	s37448.1	AG	18	26028991	18	26093817	LDHH8_marker_09	A
386	OAR18_27115600.1	GA	18	26084506			LDHH8_marker_10	G
387	OAR18_27401312.1	GA	18	26367700	18	26432074	LDHH8_marker_11	G
388	DU175036_578.1	GA	18	26424253	18	26486104	LDHH8_marker_12	G
389	s46430.1	AC	18	26446162	18	26508013	LDHH8_marker_13	A
390	s52649.1	GA	18	26461674	18	26523525	LDHH8_marker_14	G
391	s32440.1	AG	18	26565528	18	26625144	LDHH8_marker_15	A
392	OAR18_27752153.1	GA	18	26696324	18	26754749	LDHH8_marker_16	G
393	s40870.1	AG	18	26982834	18	27041959	LDHH8_marker_17	A
394	s15435.1	GA	18	27016302	18	27073322	LDHH8_marker_18	G
395	s28933.1	AG	18	27070606	18	27126414	LDHH8_marker_19	G
396	s09822.1	AG	18	27110189	18	27166138	LDHH8_marker_20	A
397	OAR18_28288198.1	GA	18	27250944			LDHH8_marker_21	G
398	s63290.1	GA	18	27412509	18	27459857	LDHH8_marker_22	G
399	OAR18_28492465.1	CA	18	27496601	18	27543987	LDHH8_marker_23	C
445	OAR18_32637290.1	GA	18	31284166	18	31258092	LDHH9_marker_01	G
446	OAR18_32739937.1	AG	18	31387737	18	31361542	LDHH9_marker_02	A
447	OAR18_32809900.1	AG	18	31474572	18	31448577	LDHH9_marker_03	A
448	OAR18_32924351.1	AG	18	31583612	18	31557830	LDHH9_marker_04	A
449	OAR18_32952389.1	GA	18	31611996	18	31586414	LDHH9_marker_05	G
450	OAR18_33017515.1	AG	18	31665710			LDHH9_marker_06	A
451	OAR18_33027908.1	AG	18	31675768	18	31650188	LDHH9_marker_07	A
452	OAR18_33080445.1	AC	18	31730601	18	31705270	LDHH9_marker_08	A
453	s07331.1	GA	18	31754994	18	31725376	LDHH9_marker_09	G
454	s29306.1	AC	18	31805217	18	31775602	LDHH9_marker_10	C
455	s11647.1	AG	18	31829365	18	31799928	LDHH9_marker_11	A
456	s61065.1	AG	18	31913464			LDHH9_marker_12	A
457	OAR18_33411008.1	CA	18	32076569	18	32028971	LDHH9_marker_13	C
458	OAR18_33440951.1	AG	18	32103600	18	32054968	LDHH9_marker_14	A
459	s42285.1	AG	18	32185795	18	32137433	LDHH9_marker_15	A
460	OAR18_33609825.1	AC	18	32235031	18	32188990	LDHH9_marker_16	C
461	OAR18_33701857.1	AC	18	32327600	18	32280143	LDHH9_marker_17	A
462	OAR18_33752500.1	AG	18	32378500	18	32330978	LDHH9_marker_18	A
463	OAR18_33774245.1	GA	18	32400000	18	32352543	LDHH9_marker_19	G
464	OAR18_33835260.1	AG	18	32456900	18	32409159	LDHH9_marker_20	A
465	s08407.1	AG	18	32495800	18	32452463	LDHH9_marker_21	G
466	OAR18_33902994.1	AG	18	32522847	18	32479250	LDHH9_marker_22	A
467	OAR18_34149127.1	AC	18	32704287	18	32659588	LDHH9_marker_23	A
468	s34159.1	AG	18	32817712	18	32770209	LDHH9_marker_24	A
469	OAR18_34390300.1	AG	18	32929900	18	32888034	LDHH9_marker_25	A
470	s60173.1	AG	18	32967000	18	32925327	LDHH9_marker_26	A
471	s30231.1	GA	18	33012965	18	32970191	LDHH9_marker_27	G
472	s20920.1	AG	18	33049400			LDHH9_marker_28	A
473	s06249.1	AG	18	33078600	18	33023554	LDHH9_marker_29	A
474	s38907.1	GA	18	33169800	18	33114768	LDHH9_marker_30	G
475	s32306.1	GA	18	33217936	18	33162048	LDHH9_marker_31	G
476	s29190.1	GA	18	33250254	18	33194278	LDHH9_marker_32	G
477	s65832.1	AG	18	33343494	18	33287274	LDHH9_marker_33	A
478	DU490076_218.1	AG	18	33400501	18	33344219	LDHH9_marker_34	A
479	s62663.1	GA	18	33418300	18	33362062	LDHH9_marker_35	G
480	OAR18_34929994.1	AG	18	33478415			LDHH9_marker_36	A
481	s56228.1	GA	18	33534076	18	33475813	LDHH9_marker_37	G
471	s30231.1	GA	18	33012965	18	32970191	LDHH10_marker_01	G
472	s20920.1	AG	18	33049400			LDHH10_marker_02	A
473	s06249.1	AG	18	33078600	18	33023554	LDHH10_marker_03	A
474	s38907.1	GA	18	33169800	18	33114768	LDHH10_marker_04	G
475	s32306.1	GA	18	33217936	18	33162048	LDHH10_marker_05	G
476	s29190.1	GA	18	33250254	18	33194278	LDHH10_marker_06	G
477	s65832.1	AG	18	33343494	18	33287274	LDHH10_marker_07	A
478	DU490076_218.1	AG	18	33400501	18	33344219	LDHH10_marker_08	A
479	s62663.1	GA	18	33418300	18	33362062	LDHH10_marker_09	G
480	OAR18_34929994.1	AG	18	33478415			LDHH10_marker_10	A
481	s56228.1	GA	18	33534076	18	33475813	LDHH10_marker_11	G
482	OAR18_34992720.1	AG	18	33542392	18	33484129	LDHH10_marker_12	A
483	OAR18_35016233.1	AG	18	33564081	18	33505637	LDHH10_marker_13	A
484	s73343.1	AG	18	33626130	18	33567654	LDHH10_marker_14	A
485	s41408.1	CA	18	33651142	18	33592935	LDHH10_marker_15	C
486	OAR18_35305226.1	AG	18	33810739	18	33741493	LDHH10_marker_16	A
487	s17803.1	AC	18	33891717	18	33825500	LDHH10_marker_17	C
488	OAR18_35554183.1	AG	18	34053833			LDHH10_marker_18	A
489	OAR18_35642301.1	GA	18	34130380	18	34059114	LDHH10_marker_19	G
490	s05572.1	AG	18	34147011	18	34075845	LDHH10_marker_20	A
491	OAR18_35678377.1	AG	18	34169907	18	34098893	LDHH10_marker_21	G
492	s16593.1	AG	18	34329163	18	34258264	LDHH10_marker_22	G
493	OAR18_36079788.1	AC	18	34581997	18	34488504	LDHH10_marker_23	A
494	OAR18_36122252.1	AG	18	34624547	18	34529289	LDHH10_marker_24	A
495	OAR18_36175236.1	GA	18	34683123	18	34588043	LDHH10_marker_25	G
496	OAR18_36215348.1	AG	18	34727090	18	34632625	LDHH10_marker_26	G
2108	OAR3_137497257.1	GA	3	128766134	3	128863449	LDHH11_marker_01	G
2109	OAR3_137670371_X.1	GA	3	128942959	3	129031392	LDHH11_marker_02	G
2110	OAR3_137712214.1	GA	3	128982000	3	129070460	LDHH11_marker_03	G
2111	s43838.1	AG	3	129057997	3	129146841	LDHH11_marker_04	G
2112	OAR3_137891445.1	CG	3	129156597	3	129245465	LDHH11_marker_05	G
2113	OAR3_137923040_X.1	AG	3	129190283	3	129279365	LDHH11_marker_06	A
2114	OAR3_137971405.1	AG	3	129239000	3	129328325	LDHH11_marker_07	G
2115	OAR3_138052548_X.1	AG	3	129333969	3	129423378	LDHH11_marker_08	G
2116	s52741.1	AG	3	129362428	3	129451837	LDHH11_marker_09	G
2117	OAR3_138135461.1	AG	3	129404008	3	129493385	LDHH11_marker_10	G
2118	OAR3_138246433.1	AG	3	129516000	3	129604964	LDHH11_marker_11	G
2119	OAR3_138331159.1	AG	3	129595767	3	129685397	LDHH11_marker_12	G
2120	OAR3_138674916.1	AG	3	129921000	3	130010323	LDHH11_marker_13	G
2121	OAR3_138729000.1	AC	3	129977000	3	130068556	LDHH11_marker_14	C
2122	OAR3_138764145.1	AG	3	130011664	3	130103393	LDHH11_marker_15	A
2123	s02405.1	GA	3	130075391	3	130167120	LDHH11_marker_16	G
2124	s53138.1	GA	3	130091000	3	130182335	LDHH11_marker_17	A
2125	OAR3_138864085_X.1	AG	3	130100728	3	130192557	LDHH11_marker_18	G
2126	OAR3_138943275.1	AC	3	130175330	3	130267363	LDHH11_marker_19	C
2127	s29725.1	AG	3	130273000	3	130365171	LDHH11_marker_20	A
2128	OAR3_139104149.1	GA	3	130336690	3	130428923	LDHH11_marker_21	G
2129	s25189.1	GA	3	130371058	3	130463624	LDHH11_marker_22	A
2130	OAR3_139429522.1	AG	3	130541799	3	130633059	LDHH11_marker_23	A
2131	DU373896_534.1	CA	3	130576245	3	130667605	LDHH11_marker_24	C
2132	OAR3_139523406.1	AG	3	130634000	3	130725544	LDHH11_marker_25	A
2133	OAR3_139610769.1	AC	3	130720000	3	130811392	LDHH11_marker_26	C
2134	s63478.1	AG	3	130877620	3	130970065	LDHH11_marker_27	A
2135	OAR3_139914515.1	AC	3	131021000	3	131112305	LDHH11_marker_28	C
