# Supplementary material for: Identification of homozygous haplotypes carrying putative recessive lethal mutations that compromise fertility traits in French Lacaune dairy sheep
Source: Genet Sel Evol. 2021 May 1;53:41. doi: 10.1186/s12711-021-00634-1 (PMC8088666; doi:10.1186/s12711-021-00634-1)
Supplement: Supplementary file 3 — Additional file 3: Table S3. Positional candidate genes within LDHH regions. Table S3 summarizes all the protein coding genes that are located within the 11 LDHH regions extended by 1 Mb on each side. Genomic coordinates refer to the sheep reference genome v3.1. When available, gene information and association with autosomal recessive disorders in mammals are reported for each protein coding gene based on the following databases: NCBI Entrez: https://www.ncbi.nlm.nih.gov/Web/Search/entrezfs.html; MGI: www.informatics.jax.org; IMPC: https://www.mousephenotype.org); OMIM: Online Mendelian Inheritance in Man (https://omim.org) and OMIA: Online Mendelian Inheritance in Animal (https://omia.org). [file 12711_2021_634_MOESM3_ESM.xlsx]

## Sheet: Table S1
Additional file 3: Table S3. Positional candidate genes within LDHH regions
Haplotype	Positional candidate gene	Gene start (bp)	Gene end (bp)	description	Entrez gene summary	MGI ID	MGI Molecular function	MGI Biological process	MGI knockout mice phenotype	IPMC knockout mice phenotype	IPMC/MGI KO mice synthesis	OMIA disorder	OMIM disorder (Autosomal Recessive inheritance)
LDHH1	MAGI2	42637311	43299968	membrane associated guanylate kinase, WW and PDZ domain containing 2 [Source:HGNC Symbol;Acc:HGNC:18957]	The protein encoded by this gene interacts with atrophin-1. Atrophin-1 contains a polyglutamine repeat, expansion of which is responsible for dentatorubral and pallidoluysian atrophy. This encoded protein is characterized by two WW domains, a guanylate kinase-like domain, and multiple PDZ domains. It has structural similarity to the membrane-associated guanylate kinase homologue (MAGUK) family. […	MGI:1354953	cytoskeletal protein binding, signaling receptor binding	cell differentiation, cell population proliferation, cellular component organization, establishment of localization, protein metabolic process, response to stimulus, signaling, system development	premature death, neonatal lethality (complete penetrance), postnatal lethality (complete penetrance)	N/A	Homozygous - Lethal	-	Nephrotic syndrome, type 15 [OMIM 617609]
LDHH1	PHTF2	43353347	43442954	putative homeodomain transcription factor 2 [Source:HGNC Symbol;Acc:HGNC:13411]	-	MGI:1916020	DNA binding	-	-	Homozygous - Viable	Homozygous - Viable	-	-
LDHH1	TMEM60	43488544	43488942	transmembrane protein 60 [Source:NCBI gene;Acc:101117242]	-	-	-	-	-	Homozygous - Viable	Homozygous - Viable	-	-
LDHH1	RSBN1L	43507020	43570561	round spermatid basic protein 1 like [Source:HGNC Symbol;Acc:HGNC:24765]	-	-	-	-	-	N/A	N/A	-	-
LDHH1	PTPN12	43623714	43708099	protein tyrosine phosphatase non-receptor type 12 [Source:NCBI gene;Acc:101117497]	The protein encoded by this gene is a member of the protein tyrosine phosphatase (PTP) family. PTPs are signaling molecules that regulate a variety of cellular processes including cell growth, differentiation, mitotic cycle, and oncogenic transformation. This PTP contains a C-terminal PEST motif, which serves as a protein-protein interaction domain, and may regulate protein intracellular half-lif…	MGI:104673	hydrolase	protein metabolic process, response to stimulus, signaling	early embryonic lethality, defective embryo turning, improper somitogenesis and vasculogenesis, impaired liver development, truncation of the caudal region and mesenchyme deficiency; embryonic lethality during organogenesis (complete penetrance), embryonic lethality prior to tooth bud stage, preweaning lethality (complete penetrance)	Homozygous - Lethal	Homozygous - Lethal	-	-
LDHH1	GSAP	43836758	43914611	gamma-secretase activating protein [Source:HGNC Symbol;Acc:HGNC:28042]	Accumulation of neurotoxic amyloid-beta is a major hallmark of Alzheimer disease (AD; MIM 104300). Formation of amyloid-beta is catalyzed by gamma-secretase (see PSEN1; MIM 104311), a protease with numerous substrates. PION, or GSAP, selectively increases amyloid-beta production through a mechanism involving its interaction with both gamma-secretase and its substrate, the amyloid-beta precursor p…	-	-	-	-	N/A	N/A	-	-
LDHH1	CCDC146	43917327	43966269	coiled-coil domain containing 146 [Source:NCBI gene;Acc:101118014]		-	-	-	-	Homozygous - Viable	Homozygous - Viable	-	-
LDHH1	FGL2	44004725	44008211	fibrinogen like 2 [Source:NCBI gene;Acc:101118266]	The protein encoded by this gene is a secreted protein that is similar to the beta- and gamma-chains of fibrinogen. The carboxyl-terminus of the encoded protein consists of the fibrinogen-related domains (FRED). The encoded protein forms a tetrameric complex which is stabilized by interchain disulfide bonds. This protein may play a role in physiologic functions at mucosal sites. [provided by RefS…	MGI:103266	hydrolase	cell differentiation, immune system process, response to stimulus, system development	decreased susceptibility to viral infection induced morbidity/mortality, embryonic lethality between somite formation and embryo turning (incomplete penetrance)	N/A	Homozygous - Subviable	-	-
LDHH1	FAM185A	44059930	44130804	family with sequence similarity 185 member A [Source:NCBI gene;Acc:101103470]		-	-	-	-	N/A	N/A	-	-
LDHH1	FBXL13	44138942	44360862	F-box and leucine rich repeat protein 13 [Source:HGNC Symbol;Acc:HGNC:21658]	Members of the F-box protein family, such as FBXL13, are characterized by an approximately 40-amino acid F-box motif. SCF complexes, formed by SKP1 (MIM 601434), cullin (see CUL1; MIM 603134), and F-box proteins, act as protein-ubiquitin ligases. F-box proteins interact with SKP1 through the F box, and they interact with ubiquitination targets through other protein interaction domains (Jin et al.…	MGI:2443416	transferase	protein metabolic process	-	Homozygous - Viable	Homozygous - Viable	-	-
LDHH1	LRRC17	44255401	44272258	leucine rich repeat containing 17 [Source:NCBI gene;Acc:101118781]		MGI:1921761	-	cell differentiation, immune system process, system development	-	N/A	N/A	-	-
LDHH1	ARMC10	44389126	44425588	armadillo repeat containing 10 [Source:HGNC Symbol;Acc:HGNC:21706]	This gene encodes a protein that contains an armadillo repeat and transmembrane domain. The encoded protein decreases the transcriptional activity of the tumor suppressor protein p53 through direct interaction with the DNA-binding domain of p53, and may play a role in cell growth and survival. Upregulation of this gene may play a role in hepatocellular carcinoma. Alternatively spliced transcript …	-	-	-	-	N/A	N/A	-	-
LDHH1	NAPEPLD	44428461	44482617	N-acyl phosphatidylethanolamine phospholipase D [Source:HGNC Symbol;Acc:HGNC:21683]	NAPEPLD is a phospholipase D type enzyme that catalyzes the release of N-acylethanolamine (NAE) from N-acyl-phosphatidylethanolamine (NAPE) in the second step of the biosynthesis of N-acylethanolamine (Okamoto et al., 2004 [PubMed 14634025]).[supplied by OMIM, Oct 2008]	MGI:2140885	hydrolase	cell differentiation, homeostatic process, lipid metabolic process, signaling	-	N/A	N/A	Leukoencephalomyelopathy (dog) [OMIA 001788-9615]	-
LDHH1	PMPCB	44526185	44541926	peptidase, mitochondrial processing beta subunit [Source:NCBI gene;Acc:101119715]	This gene is a member of the peptidase M16 family and encodes a protein with a zinc-binding motif. This protein is located in the mitochondrial matrix and catalyzes the cleavage of the leader peptides of precursor proteins newly imported into the mitochondria, though it only functions as part of a heterodimeric complex. [provided by RefSeq, Jul 2008]	MGI:1920328	hydrolase	cellular component organization, establishment of localization, protein metabolic process	embryonic lethality prior to organogenesis, embryonic lethality between implantation and placentation (complete penetrance), embryonic lethality between implantation and somite formation (complete penetrance), preweaning lethality (complete penetrance)	Homozygous - Lethal	Homozygous - Lethal	-	Multiple mitochondrial dysfunctions syndrome 6 [OMIM 617954]
LDHH1	PSMC2	44576230	44590811	proteasome 26S subunit, ATPase 2 [Source:NCBI gene;Acc:101119977]	The 26S proteasome is a multicatalytic proteinase complex with a highly ordered structure composed of 2 complexes, a 20S core and a 19S regulator. The 20S core is composed of 4 rings of 28 non-identical subunits; 2 rings are composed of 7 alpha subunits and 2 rings are composed of 7 beta subunits. The 19S regulator is composed of a base, which contains 6 ATPase subunits and 2 non-ATPase subunits,…	MGI:109555	carbohydrate derivative binding, hydrolase	cellular component organization, nucleic acid-templated transcription, protein metabolic process	-	Homozygous - Lethal	Homozygous - Lethal	-	-
LDHH1	SLC26A5	44596378	44633290	solute carrier family 26 member 5 [Source:HGNC Symbol;Acc:HGNC:9359]	This gene encodes a member of the SLC26A/SulP transporter family. The protein functions as a molecular motor in motile outer hair cells (OHCs) of the cochlea, inducing changes in cell length that act to amplify sound levels. The transmembrane protein is an incomplete anion transporter, and does not allow anions to cross the cell membrane but instead undergoes a conformational change in response t…	MGI:1933154	cytoskeletal protein binding, transporter	cellular component organization, establishment of localization	-	N/A	N/A	-	?Deafness, autosomal recessive 61 (OMIM 613865]
LDHH1	RELN	44668137	45205142	Ovis aries reelin (RELN), mRNA. [Source:RefSeq mRNA;Acc:NM_001306121]	This gene encodes a large secreted extracellular matrix protein thought to control cell-cell interactions critical for cell positioning and neuronal migration during brain development. This protein may be involved in schizophrenia, autism, bipolar disorder, major depression and in migration defects associated with temporal lobe epilepsy. Mutations of this gene are associated with autosomal recess…	MGI:103022	hydrolase, signaling receptor binding	cell differentiation, cellular component organization, establishment of localization, nucleic acid-templated transcription, protein metabolic process, response to stimulus, signaling, system development	lethality at weaning (complete penetrance), decreased survivor rate, premature death, postnatal lethality, postnatal lethality (incomplete penetrance)	Homozygous - Subviable	Homozygous - Subviable	Lissencephaly and cerebellar hypoplasia (sheep [OMIA 001867-9940]	Lissencephaly 2 (Norman-Roberts type) [OMIM 257320]
LDHH1	ORC5	45335674	45410632	origin recognition complex subunit 5 [Source:NCBI gene;Acc:101121088]	The origin recognition complex (ORC) is a highly conserved six subunit protein complex essential for the initiation of the DNA replication in eukaryotic cells. Studies in yeast demonstrated that ORC binds specifically to origins of replication and serves as a platform for the assembly of additional initiation factors such as Cdc6 and Mcm proteins. The protein encoded by this gene is a subunit of …	MGI:1347044	carbohydrate derivative binding, DNA binding	-	-	N/A	N/A	-	-
LDHH1	KMT2E	46232671	46306551	lysine methyltransferase 2E [Source:NCBI gene;Acc:101121766]	This gene is a member of the myeloid/lymphoid or mixed-lineage leukemia (MLL) family and encodes a protein with an N-terminal PHD zinc finger and a central SET domain. Overexpression of the protein inhibits cell cycle progression. Alternate transcriptional splice variants have been characterized. [provided by RefSeq, Jul 2008]	MGI:1924825	-	cell differentiation, cellular component organization, homeostatic process, immune system process, nucleic acid-templated transcription, protein metabolic process, system development	reduced female fertility, male infertility, increased mortality induced by gamma-irradiation, lethality during fetal growth through weaning (incomplete penetrance), neonatal lethality (incomplete penetrance), postnatal lethality (complete penetrance), postnatal lethality (incomplete penetrance)	N/A	Homozygous - Subviable	-	-
LDHH1	SRPK2	46310803	46453058	SRSF protein kinase 2 [Source:HGNC Symbol;Acc:HGNC:11306]		MGI:1201408	carbohydrate derivative binding, transferase	cell death, cell differentiation, cell population proliferation, cellular component organization, protein metabolic process, response to stimulus, signaling, system development	-	N/A	N/A	-	-
LDHH1	PUS7	46603365	46658102	pseudouridine synthase 7 [Source:NCBI gene;Acc:101122688]		MGI:1925947	RNA binding	cell differentiation, immune system process, protein metabolic process, system development	-	N/A	N/A	-	Intellectual developmental disorder with abnormal behavior, microcephaly, and short stature [OMIM 618342]
LDHH1	RINT1	46662484	46686186	RAD50 interactor 1 [Source:HGNC Symbol;Acc:HGNC:21876]	This gene encodes a protein first identified for its ability to interact with the RAD50 double strand break repair protein, with the resulting interaction implicated in the regulation of cell cycle progression and telomere length. The encoded protein may also play a role in trafficking of cellular cargo from the endosome to the trans-Golgi network. Mutations in this gene may be associated with br…		-	establishment of localization, response to stimulus, signaling	-	Homozygous - Lethal	Homozygous - Lethal	-	-
LDHH1	EFCAB10	46684990	46699408	EF-hand calcium binding domain 10 [Source:HGNC Symbol;Acc:HGNC:34531]		MGI:108081	-	-	male infertility	N/A	-	-	-
LDHH1	ATXN7L1	46719004	46767530	ataxin 7 like 1 [Source:HGNC Symbol;Acc:HGNC:22210]		-	-	-	-	N/A	N/A	-	-
LDHH1	CDHR3	47066563	47118713	cadherin related family member 3 [Source:NCBI gene;Acc:101104990]		-	-	-	-	N/A	N/A	-	-
LDHH1	SYPL1	47169893	47200321	synaptophysin like 1 [Source:HGNC Symbol;Acc:HGNC:11507]		-	-	-	-	Homozygous - Viable	Homozygous - Viable	-	-
LDHH2	PITRM1	44243141	44268123	pitrilysin metallopeptidase 1 [Source:HGNC Symbol;Acc:HGNC:17663]	The protein encoded by this gene is an ATP-dependent metalloprotease that degrades post-cleavage mitochondrial transit peptides. The encoded protein binds zinc and can also degrade amyloid beta A4 protein, suggesting a possible role in Alzheimer's disease. [provided by RefSeq, Dec 2016]	MGI:1916867	hydrolase	protein metabolic process	abnormal trophoblast giant cell morphology, abnormal chorion morphology, abnormal placenta morphology, abnormal trophoblast layer morphology,embryonic lethality during organogenesis (complete penetrance), preweaning lethality (complete penetrance)	Homozygous - Lethal	Homozygous - Lethal	-	-
LDHH2	PFKP	44269126	44319040	phosphofructokinase, platelet [Source:HGNC Symbol;Acc:HGNC:8878]	This gene encodes a member of the phosphofructokinase A protein family. The encoded enzyme is the platelet-specific isoform of phosphofructokinase and plays a key role in glycolysis regulation. This gene may play a role in metabolic reprogramming in some cancers, including clear cell renal cell carcinomas, and cancer of the bladder, breast, and lung. Alternative splicing results in multiple trans…	MGI:1891833	carbohydrate derivative binding, transferase	carbohydrate derivative metabolism, cellular component organization, response to stimulus	-	N/A	N/A	-	-
LDHH2	ADARB2	45376002	45445854	adenosine deaminase RNA specific B2 (inactive) [Source:HGNC Symbol;Acc:HGNC:227]	This gene encodes a member of the double-stranded RNA adenosine deaminase family of RNA-editing enzymes and may play a regulatory role in RNA editing. [provided by RefSeq, Jul 2008]	MGI:2151118	hydrolase, RNA binding	-	small testis	Homozygous - Viable	Homozygous - Viable	-	-
LDHH2	WDR37	45463350	45485592	WD repeat domain 37 [Source:NCBI gene;Acc:101112244]	This gene encodes a member of the WD repeat protein family. WD repeats are minimally conserved regions of approximately 40 amino acids typically bracketed by gly-his and trp-asp (GH-WD), which may facilitate formation of heterotrimeric or multiprotein complexes. Members of this family are involved in a variety of cellular processes, including cell cycle progression, signal transduction, apoptosis…	MGI:1920393	-	-	-	Homozygous - Viable	Homozygous - Viable	-	-
LDHH2	IDI1	45500106	45502962	isopentenyl-diphosphate delta isomerase 1 [Source:HGNC Symbol;Acc:HGNC:5387]	IDI1 encodes a peroxisomally-localized enzyme that catalyzes the interconversion of isopentenyl diphosphate (IPP) to its highly electrophilic isomer, dimethylallyl diphosphate (DMAPP), which are the substrates for the successive reaction that results in the synthesis of farnesyl diphosphate and, ultimately, cholesterol. It has been shown in peroxisomal deficiency diseases such as Zellweger syndro…	MGI:2442264	-	lipid metabolic process	preweaning lethality (complete penetrance)	Homozygous - Lethal	Homozygous - Lethal	-	Zellweger syndrome and neonatal adrenoleukodystrophy
LDHH2	GTPBP4	45507203	45522415	GTP binding protein 4 [Source:NCBI gene;Acc:101112499]	GTP-binding proteins are GTPases and function as molecular switches that can flip between two states: active, when GTP is bound, and inactive, when GDP is bound. 'Active' in this context usually means that the molecule acts as a signal to trigger other events in the cell. When an extracellular ligand binds to a G-protein-linked receptor, the receptor changes its conformation and switches on the t…	MGI:1916487	carbohydrate derivative binding, transferase, hydrolase	cell population proliferation, protein metabolic process	-	N/A	N/A	-	-
LDHH2	LARP4B	45593233	45647737	La ribonucleoprotein 4B [Source:HGNC Symbol;Acc:HGNC:28987]	This gene encodes a member of an evolutionarily conserved protein family implicated in RNA metabolism and translation. Members of this family are characterized by the presence of an La motif, which is often located adjacent to one or more RNA recognition motifs (RRM). Together, the two motifs constitute the functional region of the protein and enable its interaction with the RNA substrate. This p…	MGI:106330	RNA binding	protein metabolic process	-	N/A	N/A	-	-
LDHH2	DIP2C	45843730	45989098	disco interacting protein 2 homolog C [Source:HGNC Symbol;Acc:HGNC:29150]	his gene encodes a member of the disco-interacting protein homolog 2 family. The protein shares strong similarity with a Drosophila protein which interacts with the transcription factor disco and is expressed in the nervous system. [provided by RefSeq, Oct 2008]	MGI:1920179	-	-	-	N/A	N/A	-	-
LDHH2	ZMYND11	46002037	46062810	zinc finger MYND-type containing 11 [Source:HGNC Symbol;Acc:HGNC:16966]	The protein encoded by this gene was first identified by its ability to bind the adenovirus E1A protein. The protein localizes to the nucleus. It functions as a transcriptional repressor, and expression of E1A inhibits this repression. Alternatively spliced transcript variants encoding different isoforms have been identified. [provided by RefSeq, Jul 2008]	MGI:1913755	DNA binding	cell death, cellular component organization, immune system process, nucleic acid-templated transcription, protein metabolic process, response to stimulus, signaling	Preweaning lethality (incomplete penetrance), small ovary, abnormal testis morphology	Homozygous - Subviable	Homozygous - Subviable	-	-
LDHH2	PRNP	46225254	46226024	Major prion protein [Source:UniProtKB/Swiss-Prot;Acc:P23907]	The protein encoded by this gene is a membrane glycosylphosphatidylinositol-anchored glycoprotein that tends to aggregate into rod-like structures. The encoded protein contains a highly unstable region of five tandem octapeptide repeats. This gene is found on chromosome 20, approximately 20 kbp upstream of a gene which encodes a biochemically and structurally similar protein to the one encoded by…	MGI:97769	carbohydrate derivative binding, cytoskeletal protein binding, enzyme regulator, signaling receptor activity, signaling receptor binding	cell death, cell population proliferation, cellular component organization, establishment of localization, homeostatic process, immune system process, nucleic acid-templated transcription, protein metabolic process, response to stimulus, signaling	increased sensitivity to induced morbidity/mortality, premature death	N/A	Homozygous - Lethal	Spongiform encephalopathy (sheep, cow, goat) [OMIA 000944-9940, OMIA 000944-9913, OMIA 000944-9925]	-
LDHH2	PRND	46251485	46252021	Prion-like protein doppel [Source:UniProtKB/Swiss-Prot;Acc:Q9GJY2]	This gene is found on chromosome 20, approximately 20 kbp downstream of the gene encoding cellular prion protein, to which it is biochemically and structurally similar. The protein encoded by this gene is a membrane glycosylphosphatidylinositol-anchored glycoprotein that is found predominantly in testis. Mutations in this gene may lead to neurological disorders. [provided by RefSeq, Jul 2008]	MGI:1346999	-	cellular component organization, homeostatic process	male infertility	N/A	N/A	-	-
LDHH2	RASSF2	46298035	46319796	Ras association domain family member 2 [Source:NCBI gene;Acc:101113613]	This gene encodes a protein that contains a Ras association domain. Similar to its cattle and sheep counterparts, this gene is located near the prion gene. Two alternatively spliced transcripts encoding the same isoform have been reported. [provided by RefSeq, Jul 2008]	MGI:2442060	transferase	cell death, cell differentiation, homeostatic process, immune system process, protein metabolic process, response to stimulus, signaling, system development	premature death	N/A	Homozygous - Lethal	-	-
LDHH2	SLC23A2	46389069	46472130	solute carrier family 23 member 2 [Source:HGNC Symbol;Acc:HGNC:10973]	The absorption of vitamin C into the body and its distribution to organs requires two sodium-dependent vitamin C transporters. This gene encodes one of the two required transporters and the encoded protein accounts for tissue-specific uptake of vitamin C. Previously, this gene had an official symbol of SLC23A1. [provided by RefSeq, Jul 2008]	MGI:1859682	transporter	establishment of localization	neonatal lethality (complete penetrance)	N/A	Homozygous - Lethal	-	-
LDHH2	TMEM230	46606532	46611406	transmembrane protein 230 [Source:NCBI gene;Acc:101114125]	This gene encodes a multi-pass transmembrane protein that belongs to the TMEM134/TMEM230 protein family. The encoded protein localizes to secretory and recycling vesicle in the neuron and may be involved in synaptic vesicles trafficking and recycling. Mutations in this gene may be linked to familial Parkinson's disease. [provided by RefSeq, Mar 2017]	MGI:1917862	-	establishment of localization	-	N/A	N/A	-	-
LDHH2	PCNA	46615171	46619285	proliferating cell nuclear antigen [Source:NCBI gene;Acc:443155]	The protein encoded by this gene is found in the nucleus and is a cofactor of DNA polymerase delta. The encoded protein acts as a homotrimer and helps increase the processivity of leading strand synthesis during DNA replication. In response to DNA damage, this protein is ubiquitinated and is involved in the RAD6-dependent DNA repair pathway. Two transcript variants encoding the same protein have …	MGI:97503	DNA binding, enzyme regulator, hydrolase	cellular component organization, homeostatic process, homeostatic process, nucleic acid-templated transcription, response to stimulus	mortality/aging, embryonic lethality during organogenesis (incomplete penetrance), embryonic lethality before implantation (complete penetrance), infertility	N/A	Homozygous - Subviable	-	Ataxia-telangiectasia-like disorder [OMIM 615919]
LDHH2	CDS2	46625438	46667740	CDP-diacylglycerol synthase 2 [Source:HGNC Symbol;Acc:HGNC:1801]	Breakdown products of phosphoinositides are ubiquitous second messengers that function downstream of many G protein-coupled receptors and tyrosine kinases regulating cell growth, calcium metabolism, and protein kinase C activity. This gene encodes an enzyme which regulates the amount of phosphatidylinositol available for signaling by catalyzing the conversion of phosphatidic acid to CDP-diacylgly…	MGI:1332236	transferase	cellular component organization, lipid metabolic process, response to stimulus, signaling	preweaning lethality (complete penetrance)	Homozygous - Lethal	Homozygous - Lethal	-	-
LDHH2	PROKR2	46750488	46759225	prokineticin receptor 2 [Source:NCBI gene;Acc:101114889]	Prokineticins are secreted proteins that can promote angiogenesis and induce strong gastrointestinal smooth muscle contraction. The protein encoded by this gene is an integral membrane protein and G protein-coupled receptor for prokineticins. The encoded protein is similar in sequence to GPR73, another G protein-coupled receptor for prokineticins. [provided by RefSeq, Jul 2008]	MGI:2181363	signaling receptor activity	response to stimulus, signaling	mortality/aging, neonatal lethality (incomplete penetrance), postnatal lethality (incomplete penetrance)	N/A	Homozygous - Subviable	-	-
LDHH2	GPCPD1	46968206	47032674	glycerophosphocholine phosphodiesterase 1 [Source:NCBI gene;Acc:101115143]	GPCPD1 (Glycerophosphocholine Phosphodiesterase 1) is a Protein Coding gene. Diseases associated with GPCPD1 include Dental Anomalies And Short Stature and Specific Developmental Disorder. Among its related pathways are Glycerophospholipid biosynthesis and Metabolism. Gene Ontology (GO) annotations related to this gene include carbohydrate binding and starch binding.	MGI:104898	hydrolase	lipid metabolic process, system development	-	Homozygous - Lethal	Homozygous - Lethal	-	-
LDHH2	SHLD1	47187774	47284383	shieldin complex subunit 1 [Source:NCBI gene;Acc:101115387]	SHLD1 (Shieldin Complex Subunit 1) is a Protein Coding gene.	MGI:1920997		immune system process, response to stimulus, system development	-	Homozygous - Viable	Homozygous - Viable	-	-
LDHH2	CHGB	47328070	47348956	chromogranin B [Source:HGNC Symbol;Acc:HGNC:1930]	This gene encodes a tyrosine-sulfated secretory protein abundant in peptidergic endocrine cells and neurons. This protein may serve as a precursor for regulatory peptides. [provided by RefSeq, Jan 2009]	MGI:88395	-	-	-	N/A	N/A	-	-
LDHH2	TRMT6	47371191	47384457	tRNA methyltransferase 6 [Source:NCBI gene;Acc:101116247]	This gene encodes a member of the tRNA methyltransferase 6 protein family. A similar protein in yeast is part of a two component methyltransferase, which is involved in the posttranslational modification that produces the modified nucleoside 1-methyladenosine in tRNAs. Modified 1-methyladenosine influences initiator methionine stability and may be involved in the replication of human immunodefici…	MGI:1914176	-	-	-	N/A	N/A	-	-
LDHH2	CRLS1	47475888	47497504	cardiolipin synthase 1 [Source:HGNC Symbol;Acc:HGNC:16148]	This gene encodes a member of the CDP-alcohol phosphatidyltransferase class-I family of proteins. The encoded enzyme catalyzes the synthesis of cardiolipin, a phospholipid component of mitochondrial membranes that is critical for mitochondrial function. [provided by RefSeq, Apr 2016]	MGI:1913836	transferase	lipid metabolic process, system development, response to stimulus	abnormal chorion morphology, abnormal trophoblast layer morphology, lethality throughout fetal growth and development (complete penetrance), preweaning lethality (complete penetrance)	Homozygous - Lethal	Homozygous - Lethal	-	-
LDHH2	LRRN4	47501656	47517189	leucine rich repeat neuronal 4 [Source:HGNC Symbol;Acc:HGNC:16208]	LRRN4 (Leucine Rich Repeat Neuronal 4) is a Protein Coding gene. An important paralog of this gene is ISLR2.	MGI:2445154	-	response to stimulus	-	N/A	N/A	-	-
LDHH2	FERMT1	47539826	47587605	fermitin family member 1 [Source:NCBI gene;Acc:101117180]	This gene encodes a member of the fermitin family, and contains a FERM domain and a pleckstrin homology domain. The encoded protein is involved in integrin signaling and linkage of the actin cytoskeleton to the extracellular matrix. Mutations in this gene have been linked to Kindler syndrome. [provided by RefSeq, Dec 2009]	MGI:2443583	cytoskeletal protein binding	cell population proliferation, cellular component organization, establishment of localization, response to stimulus, signaling, system development	postnatal lethality (complete penetrance)	N/A	Homozygous - Lethal	-	Kindler syndrome [OMIM 173650]
LDHH3	KLHL29	31121524	31359642	kelch like family member 29 [Source:HGNC Symbol;Acc:HGNC:29404]	-	MGI:2683857	-	-	preweaning lethality (incomplete penetrance)	Homozygous - Subviable	Homozygous - Subviable	-	-
LDHH3	ATAD2B	31393136	31516899	ATPase family AAA domain containing 2B [Source:NCBI gene;Acc:101105229]	²	MGI:2444798	hydrolase	cellular component organization; nucleic acid-templated transcription	-	Homozygous - Viable	Homozygous - Viable	-	-
LDHH3	UBXN2A	31539194	31551755	UBX domain protein 2A [Source:HGNC Symbol;Acc:HGNC:27265]		MGI:2442310	signaling receptor binding	cellular component organization, protein metabolic process, response to stimulus	preweaning lethality (incomplete penetrance)	Homozygous - Subviable	Homozygous - Subviable	-	-
LDHH3	MFSD2B	31557826	31570590	major facilitator superfamily domain containing 2B [Source:HGNC Symbol;Acc:HGNC:37207]		MGI:3583946	transporter	establishment of localization	-	Homozygous - Viable	Homozygous - Viable	-	-
LDHH3	WDCP	31576223	31583211	WD repeat and coiled coil containing [Source:NCBI gene;Acc:101108121]		MGI:3040699	-	cellular component organization	-	N/A	N/A	-	-
LDHH3	FKBP1B	31595342	31601559	FKBP prolyl isomerase 1B [Source:HGNC Symbol;Acc:HGNC:3712]	The protein encoded by this gene is a member of the immunophilin protein family, which play a role in immunoregulation and basic cellular processes involving protein folding and trafficking. This encoded protein is a cis-trans prolyl isomerase that binds the immunosuppressants FK506 and rapamycin. It is highly similar to the FK506-binding protein 1A. Its physiological role is thought to be in exc…	MGI:1336205	signaling	cell population proliferation, cellular component organization, establishment of localization,homeostatic process, immune system process, protein metabolic process, response to stimulus, signaling, system development	premature death	Homozygous - Viable	Homozygous - Viable	-	-
LDHH3	SF3B6	31606407	31614263	splicing factor 3b subunit 6 [Source:NCBI gene;Acc:101105990]	This gene encodes a 14 kDa protein subunit of the splicing factor 3b complex. Splicing factor 3b associates with both the U2 and U11/U12 small nuclear ribonucleoprotein complexes (U2 snRNP) of spliceosomes. This 14 kDa protein interacts directly with subunit 1 of the splicing factor 3b complex. This 14 kDa protein also interacts directly with the adenosine that carries out the first transesterifi…	MGI:1913305	RNA binding	-	-	N/A	N/A	-	-
LDHH3	TP53I3	31615156	31621248	tumor protein p53 inducible protein 3 [Source:NCBI gene;Acc:101106244]	The protein encoded by this gene is similar to oxidoreductases, which are enzymes involved in cellular responses to oxidative stresses and irradiation. This gene is induced by the tumor suppressor p53 and is thought to be involved in p53-mediated cell death. It contains a p53 consensus binding site in its promoter region and a downstream pentanucleotide microsatellite sequence. P53 has been shown…	-	-	-	-	-	-	-
LDHH3	PFN4	31627385	31629704	profilin family member 4 [Source:HGNC Symbol;Acc:HGNC:31103]		MGI:1920121	cytoskeletal protein binding, lipid binding	cellular component organization	-	Homozygous - Viable	Homozygous - Viable	-	-
LDHH3	ITSN2	31678340	31800769	intersectin 2 [Source:HGNC Symbol;Acc:HGNC:6184]	This gene encodes a cytoplasmic protein which contains SH3 domains. This protein is a member of a family of proteins involved in clathrin-mediated endocytosis. Intersectin 2 is thought to regulate the formation of clathrin-coated vesicles and also may function in the induction of T cell antigen receptor (TCR) endocytosis. [provided by RefSeq, Jan 2017]	MGI:1338049	-	cell differentiation, cellular component organization, establishment of localization, response to stimulus, signaling, system development	-	Homozygous - Viable	Homozygous - Viable	-	-
LDHH3	NCOA1	31978828	32144756	nuclear receptor coactivator 1 [Source:NCBI gene;Acc:101107264]	The protein encoded by this gene acts as a transcriptional coactivator for steroid and nuclear hormone receptors. It is a member of the p160/steroid receptor coactivator (SRC) family and like other family members has histone acetyltransferase activity and contains a nuclear localization signal, as well as bHLH and PAS domains. The product of this gene binds nuclear receptors directly and stimulat…	MGI:1276523	DNA binding, signaling receptor binding, transferase	cell death, cell differentiation, cellular component organization, nucleic acid-templated transcription, protein metabolic process, response to stimulus, signaling, system development	abnormal decidualization	Homozygous - Viable	Homozygous - Viable	-	-
LDHH3	PTRHD1	32159095	32162149	peptidyl-tRNA hydrolase domain containing 1 [Source:NCBI gene;Acc:105609911]	This gene encodes the enzyme peptidyl-tRNA hydrolase. Peptidyl-tRNA hydrolases perform the essential function of recycling peptidyl-tRNAs. Mutations in this gene are associated with autosomal-recessive intellectual disability and parkinsonism. [provided by RefSeq, May 2017]	MGI:1916959	hydrolase	-	-	N/A	N/A	-	-
LDHH3	ADCY3	32176331	32263682	adenylate cyclase 3 [Source:NCBI gene;Acc:101108203]	This gene encodes adenylyl cyclase 3 which is a membrane-associated enzyme and catalyzes the formation of the secondary messenger cyclic adenosine monophosphate (cAMP). This protein appears to be widely expressed in various human tissues and may be involved in a number of physiological and pathophysiological metabolic processes. Two transcript variants encoding different isoforms have been found …	MGI:99675	carbohydrate derivative binding	carbohydrate derivative metabolism, response to stimulus, signaling	postnatal lethality (complete penetrance), postnatal lethality (incomplete penetrance), preweaning lethality (incomplete penetrance), reduce male/female fertility	Homozygous - Subviable	Homozygous - Subviable	-	-
LDHH3	DNAJC27	32286921	32325424	DnaJ heat shock protein family (Hsp40) member C27 [Source:NCBI gene;Acc:101108467]			carbohydrate derivative binding, hydrolase	establishment of localization, protein metabolic process, response to stimulus, signaling	-	Homozygous - Viable	Homozygous - Viable	-	-
LDHH3	EFR3B	32368166	32460690	EFR3 homolog B [Source:NCBI gene;Acc:101108899]		MGI:2444851	-	lipid metabolic process	female infertility	Homozygous - Viable	Homozygous - Viable	-	-
LDHH3	POMC	32466656	32469942	proopiomelanocortin [Source:HGNC Symbol;Acc:HGNC:9201]	This gene encodes a preproprotein that undergoes extensive, tissue-specific, post-translational processing via cleavage by subtilisin-like enzymes known as prohormone convertases. There are eight potential cleavage sites within the preproprotein and, depending on tissue type and the available convertases, processing may yield as many as ten biologically active peptides involved in diverse cellula…	MGI:97742	signaling receptor binding	establishment of localization, protein metabolic process, homeostatic process, immune system process, nucleic acid-templated transcription, response to stimulus, signaling	mortality/aging, perinatal lethality (incomplete penetrance), prenatal lethality (incomplete penetrance)	Homozygous - Subviable	Homozygous - Subviable	-	Obesity [OMIM 601665]
LDHH3	DNMT3A	32527970	32601832	DNA methyltransferase 3 alpha [Source:HGNC Symbol;Acc:HGNC:2978]	CpG methylation is an epigenetic modification that is important for embryonic development, imprinting, and X-chromosome inactivation. Studies in mice have demonstrated that DNA methylation is required for mammalian development. This gene encodes a DNA methyltransferase that is thought to function in de novo methylation, rather than maintenance methylation. The protein localizes to the cytoplasm a…	MGI:1261827	DNA binding, transferase	cell death, cellular component organization, nucleic acid-templated transcription, response to stimulus	abnormal embryo size, abnormal multipotent stem cell morphology, premature death, postnatal lethality (complete penetrance), preweaning lethality (incomplete penetrance), mael/female infertility	Homozygous - Subviable Homozygous - Viable	Homozygous - Subviable Homozygous - Viable	-	-
LDHH3	ASXL2	32960714	32997071	ASXL transcriptional regulator 2 [Source:NCBI gene;Acc:101109427]	This gene encodes a member of a family of epigenetic regulators that bind various histone-modifying enzymes and are involved in the assembly of transcription factors at specific genomic loci. Naturally occurring mutations in this gene are associated with cancer in several tissue types (breast, bladder, pancreas, ovary, prostate, and blood). This gene plays an important role in neurodevelopment, c…	MGI:1922552	DNA binding, signaling receptor binding	cell differentiation, cellular component organization, immune system process, nucleic acid-templated transcription, protein metabolic process, response to stimulus, signaling, system development	premature death, postnatal lethality (incomplete penetrance), prenatal lethality (incomplete penetrance)	Homozygous - Viable	Homozygous - Viable	-	-
LDHH3	KIF3C	33109792	33144386	kinesin family member 3C [Source:HGNC Symbol;Acc:HGNC:6321]		MGI:107979	carbohydrate derivative binding, cytoskeletal protein binding, hydrolase	cell differentiation, cellular component organization, establishment of localization, system development	prenatal lethality prior to heart atrial septation, preweaning lethality (complete penetrance)	Homozygous - Lethal	Homozygous - Lethal	-	-
LDHH3	RAB10	33194136	33253935	RAB10, member RAS oncogene family [Source:HGNC Symbol;Acc:HGNC:9759]	RAB10 belongs to the RAS (see HRAS; MIM 190020) superfamily of small GTPases. RAB proteins localize to exocytic and endocytic compartments and regulate intracellular vesicle trafficking (Bao et al., 1998 [PubMed 9918381]).[supplied by OMIM, Mar 2009]	MGI:105066	carbohydrate derivative binding, cytoskeletal protein binding, hydrolase	cell differentiation, cell population proliferation, cellular component organization, establishment of localization, immune system process, response to stimulus, signaling, system development	abnormal germ layer development, embryonic growth arrest, decreased embryo size, failure of primitive streak formation, abnormal extraembryonic tissue morphology, absent amniotic cavity, absent ectoplacental cavity, absent extraembryonic coelom, abnormal extraembryonic ectoderm morphology, abnormal extraembryonic ectoderm morphology	Homozygous - Lethal	Homozygous - Lethal	-	-
LDHH3	GAREM2	33282706	33293069	GRB2 associated regulator of MAPK1 subtype 2 [Source:HGNC Symbol;Acc:HGNC:27172]		MGI:2685290		-	-	N/A	N/A	-	-
LDHH3	HADHA	33293757	33338485	hydroxyacyl-CoA dehydrogenase trifunctional multienzyme complex subunit alpha [Source:HGNC Symbol;Acc:HGNC:4801]	This gene encodes the alpha subunit of the mitochondrial trifunctional protein, which catalyzes the last three steps of mitochondrial beta-oxidation of long chain fatty acids. The mitochondrial membrane-bound heterocomplex is composed of four alpha and four beta subunits, with the alpha subunit catalyzing the 3-hydroxyacyl-CoA dehydrogenase and enoyl-CoA hydratase activities. Mutations in this ge…	MGI:2135593	carbohydrate derivative binding, oxidoreductase, transferase	lipid metabolic process, response to stimulus	embryonic growth retardation, neonatal lethality (complete penetrance)	N/A	Homozygous - Lethal	-	LONG-CHAIN 3-HYDROXYACYL-CoA DEHYDROGENASE DEFICIENCY [OMIM 609016], Mitochondrial trifunctional protein deficiency [OMIM 609015]
LDHH3	HADHB	33343440	33367039	hydroxyacyl-CoA dehydrogenase trifunctional multienzyme complex subunit beta [Source:NCBI gene;Acc:101109685]	This gene encodes the beta subunit of the mitochondrial trifunctional protein, which catalyzes the last three steps of mitochondrial beta-oxidation of long chain fatty acids. The mitochondrial membrane-bound heterocomplex is composed of four alpha and four beta subunits, with the beta subunit catalyzing the 3-ketoacyl-CoA thiolase activity. The encoded protein can also bind RNA and decreases the …	MGI:2136381	transferase	lipid metabolic process	premature death	N/A	Homozygous - Lethal	-	Trifunctional protein deficiency [OMIM 609015]
LDHH3	ADGRF3	33374125	33383333	adhesion G protein-coupled receptor F3 [Source:HGNC Symbol;Acc:HGNC:18989]		MGI:2685887	signaling receptor activity	response to stimulus, signaling	-	Homozygous - Viable	Homozygous - Viable	-	-
LDHH3	SELENOI	33402726	33441536	selenoprotein I [Source:NCBI gene;Acc:101110487]	The multi-pass transmembrane protein encoded by this gene belongs to the CDP-alcohol phosphatidyltransferase class-I family. It catalyzes the transfer of phosphoethanolamine from CDP-ethanolamine to diacylglycerol to produce phosphatidylethanolamine, which is involved in the formation and maintenance of vesicular membranes, regulation of lipid metabolism, and protein folding. This protein is a se…	MGI:107898	transferase	lipid metabolic process	-	N/A	N/A	-	-
LDHH3	DRC1	33453254	33544069	dynein regulatory complex subunit 1 [Source:NCBI gene;Acc:101110744]	This gene encodes a central component of the nexin-dynein complex (N-DRC), which regulates the assembly of ciliary dynein. Mutations in this gene can cause ciliary dyskinesia. [provided by RefSeq, Aug 2015]	MGI:2685906	-	cellular component organization, system development	-	N/A	N/A	-	Ciliary dyskinesia, primary, 21 [OMIM 615294]
LDHH3	OTOF	33495576	33586545	otoferlin [Source:HGNC Symbol;Acc:HGNC:8515]	Mutations in this gene are a cause of neurosensory nonsyndromic recessive deafness, DFNB9. The short form of the encoded protein has 3 C2 domains, a single carboxy-terminal transmembrane domain found also in the C. elegans spermatogenesis factor FER-1 and human dysferlin, while the long form has 6 C2 domains. The homology suggests that this protein may be involved in vesicle membrane fusion. Seve…	MGI:1891247	-	cellular component organization, establishment of localization, response to stimulus, signaling	deafness	N/A	N/A	-	Auditory neuropathy, autosomal recessive, 1, Deafness, autosomal recessive 9 [OMIM 601071]
LDHH3	FAM166C	33603718	33608282	family with sequence similarity 166 member C [Source:HGNC Symbol;Acc:HGNC:27938]		-	-	-	-	Homozygous - Viable	Homozygous - Viable	-	-
LDHH3	CIB4	33610182	33662652	calcium and integrin binding family member 4 [Source:HGNC Symbol;Acc:HGNC:33703]		-	-	-	-	N/A	N/A	-	-
LDHH3	KCNK3	33714717	33753471	potassium two pore domain channel subfamily K member 3 [Source:HGNC Symbol;Acc:HGNC:6278]	This gene encodes a member of the superfamily of potassium channel proteins that contain two pore-forming P domains. The encoded protein is an outwardly rectifying channel that is sensitive to changes in extracellular pH and is inhibited by extracellular acidification. Also referred to as an acid-sensitive potassium channel, it is activated by the anesthetics halothane and isoflurane. Although th…	MGI:1100509	transporter	establishment of localization, homeostatic process, response to stimulus	-	N/A	N/A	-	-
LDHH3	SLC35F6	33779612	33794851	solute carrier family 35 member F6 [Source:NCBI gene;Acc:101111438]		MGI:1922169	transporter	cell death, cell population proliferation, cellular component organization, establishment of localization, response to stimulus, signaling	-	N/A	N/A	-	-
LDHH3	DPYSL5	33865399	33914630	dihydropyrimidinase like 5 [Source:NCBI gene;Acc:101111869]	This gene encodes a member of the CRMP (collapsing response mediator protein) family thought to be involved in neural development. Antibodies to the encoded protein were found in some patients with neurologic symptoms who had paraneoplastic syndrome. A pseudogene of this gene is found on chromosome 11. Multiple alternatively spliced variants, encoding the same protein, have been identified. [prov…	MGI:1929772	cytoskeletal protein binding, hydrolase	cell differentiation, cellular component organization, response to stimulus, system development	-	N/A	N/A	-	-
LDHH3	MAPRE3	33987136	33991410	microtubule associated protein RP/EB family member 3 [Source:NCBI gene;Acc:101112123]	The protein encoded by this gene is a member of the RP/EB family of genes. The protein localizes to the cytoplasmic microtubule network and binds APCL, a homolog of the adenomatous polyposis coli tumor suppressor gene. [provided by RefSeq, Jul 2008]	MGI:2140967	cytoskeletal protein binding	cellular component organization, nucleic acid-templated transcription, protein metabolic process	-	N/A	N/A	-	-
LDHH3	TMEM214	33997053	34004411	transmembrane protein 214 [Source:HGNC Symbol;Acc:HGNC:25983]		MGI:1916046	-	cell death	-	N/A	N/A	-	-
LDHH3	AGBL5	34015340	34031455	ATP/GTP binding protein like 5 [Source:HGNC Symbol;Acc:HGNC:26147]	This gene encodes a metallocarboxypeptidase involved in protein deglutamylation and a member of the peptidase M14 family of proteins. The encoded protein has been described as a "dual-functional" deglutamylase that can remove glutamate residues from both carboxyl termini and side chains of protein substrates. This deglutamylase activity may be important in antiviral immunity. Mutations in this ge…	MGI:2441745	cytoskeletal protein binding, hydrolase	immune system process, protein metabolic process, response to stimulus	increased susceptibility to viral infection induced morbidity/mortality	N/A	-	-	Retinitis pigmentosa 75 [OMIM 617023]
LDHH3	OST4	34032587	34032697	oligosaccharyltransferase complex subunit 4, non-catalytic [Source:NCBI gene;Acc:101112550]		MGI:1914945	-	-	-	N/A	N/A	-	-
LDHH3	EMILIN1	34040679	34047684	elastin microfibril interfacer 1 [Source:HGNC Symbol;Acc:HGNC:19880]	This gene encodes an extracellular matrix glycoprotein that is characterized by an N-terminal microfibril interface domain, a coiled-coiled alpha-helical domain, a collagenous domain and a C-terminal globular C1q domain. The encoded protein associates with elastic fibers at the interface between elastin and microfibrils and may play a role in the development of elastic tissues including large blo…	MGI:1926189	signaling receptor binding	cellular component organization, immune system process, protein metabolic process, response to stimulus, signaling, system development	-	N/A	N/A	-	-
LDHH3	KHK	34048989	34061186	ketohexokinase [Source:NCBI gene;Acc:101113479]	This gene encodes ketohexokinase that catalyzes conversion of fructose to fructose-1-phosphate. The product of this gene is the first enzyme with a specialized pathway that catabolizes dietary fructose. Alternatively spliced transcript variants encoding different isoforms have been identified. [provided by RefSeq, Jul 2008]	MGI:1096353	carbohydrate derivative binding, transferase	carbohydrate derivative metabolism, response to stimulus	-	N/A	N/A	-	[Fructosuria] [OMIM 229800]
LDHH3	CGREF1	34063109	34065618	cell growth regulator with EF-hand domain 1 [Source:NCBI gene;Acc:114108615]		MGI:1915817	-	cellular component organization	-	Homozygous - Viable	Homozygous - Viable	-	-
LDHH3	ABHD1	34082120	34089262	abhydrolase domain containing 1 [Source:NCBI gene;Acc:101114505]	This gene is a member of the AB hydrolase superfamily and encodes a protein with an alpha/beta hydrolase fold. This domain is common to a number of hydrolytic enzymes of widely differing phylogenetic origins and catalytic functions. [provided by RefSeq, Jul 2008]	-	-	-	-	-	-	-	-
LDHH3	PREB	34089930	34096774	prolactin regulatory element binding [Source:NCBI gene;Acc:101114090]	This gene encodes a protein that specifically binds to a Pit1-binding element of the prolactin (PRL) promoter. This protein may act as a transcriptional regulator and is thought to be involved in some of the developmental abnormalities observed in patients with partial trisomy 2p. This gene overlaps the abhydrolase domain containing 1 (ABHD1) gene on the opposite strand. [provided by RefSeq, Jul …	MGI:1355326	DNA binding, enzyme regulator, transcription	cellular component organization, establishment of localization, nucleic acid-templated transcription	-	N/A	N/A	-	-
LDHH3	TCF23	34111740	34114794	transcription factor 23 [Source:NCBI gene;Acc:101115014]	The gene encodes a member of the basic helix-loop-helix transcription factor family. Studies of the orthologous gene in mouse have shown the encoded protein does not bind DNA but may negatively regulate other basic helix-loop-helix factors via the formation of a functionally inactive heterodimeric complex. [provided by RefSeq, May 2010]	MGI:1934960	DNA binding, transcription	cell differentiation, nucleic acid-templated transcription, system development	-	Homozygous - Viable	Homozygous - Viable	-	-
LDHH3	SLC5A6	34165145	34174605	solute carrier family 5 member 6 [Source:NCBI gene;Acc:101115267]			transporter	establishment of localization, response to stimulus	premature death	N/A	Homozygous - Lethal	-	-
LDHH3	ATRAID	34175485	34181471	all-trans retinoic acid induced differentiation factor [Source:HGNC Symbol;Acc:HGNC:24090]	This gene is thought to be involved in apoptosis, and may also be involved in hematopoietic development and differentiation. The use of alternative splice sites and promotors result in multiple transcript variants encoding different isoforms.[provided by RefSeq, Dec 2009]	MGI:1918918		cell differentiation, cell population proliferation, protein metabolic process, system development	-	N/A	N/A	-	-
LDHH3	CAD	34181704	34203269	carbamoyl-phosphate synthetase 2, aspartate transcarbamylase, and dihydroorotase [Source:NCBI gene;Acc:101115776]	The de novo synthesis of pyrimidine nucleotides is required for mammalian cells to proliferate. This gene encodes a trifunctional protein which is associated with the enzymatic activities of the first 3 enzymes in the 6-step pathway of pyrimidine biosynthesis: carbamoylphosphate synthetase (CPS II), aspartate transcarbamoylase, and dihydroorotase. This protein is regulated by the mitogen-activate…	MGI:1916969	carbohydrate derivative binding, hydrolase, ligase, transferase	carbohydrate derivative metabolism, protein metabolic process, response to stimulus	preweaning lethality (complete penetrance)	Homozygous - Lethal	Homozygous - Lethal	Abortion due to haplotype NH7 (Cow) [OMIA 002201-9913]	Epileptic encephalopathy, early infantile, 50 [OMIM 616457]
LDHH3	SLC30A3	34212346	34216155	solute carrier family 30 member 3 [Source:HGNC Symbol;Acc:HGNC:11014]		MGI:1345280	transporter	establishment of localization, homeostatic process, response to stimulus	-	N/A	N/A	-	-
LDHH3	DNAJC5G	34235924	34238112	DnaJ heat shock protein family (Hsp40) member C5 gamma [Source:HGNC Symbol;Acc:HGNC:24844]		MGI:3045263	-	-	-	Homozygous - Viable	Homozygous - Viable	-	-
LDHH3	UCN	34262459	34262848	urocortin [Source:HGNC Symbol;Acc:HGNC:12516]	This gene encodes a member of the sauvagine/corticotropin-releasing factor/urotensin I family. The encoded preproprotein is proteolytically processed to generate the mature peptide, an endogenous ligand for both corticotropin-releasing factor receptor 1 and corticotropin-releasing factor receptor 2. In the brain this peptide may be responsible for the effects of stress on appetite. This peptide m…	MGI:1276123	enzyme regulator, signaling receptor binding	cell death, cell differentiation, cellular component organization, establishment of localization, nucleic acid-templated transcription, protein metabolic process, response to stimulus, signaling, system development	-	N/A	N/A	-	-
LDHH3	MPV17	34264903	34273438	mitochondrial inner membrane protein MPV17 [Source:NCBI gene;Acc:101116554]	This gene encodes a mitochondrial inner membrane protein that is implicated in the metabolism of reactive oxygen species. Mutations in this gene have been associated with the hepatocerebral form of mitochondrial DNA depletion syndrome (MDDS). [provided by RefSeq, Jul 2008]	MGI:97138	transporter	cellular component organization, homeostatic process, response to stimulus, system development	premature death	Homozygous - Viable	Homozygous - Viable	-	Charcot-Marie-Tooth disease, axonal, type 2EE [OMIM 618400], Mitochondrial DNA depletion syndrome 6 (hepatocerebral type) [OMIM 256810]
LDHH3	GTF3C2	34278335	34290385	general transcription factor IIIC subunit 2 [Source:HGNC Symbol;Acc:HGNC:4665]		MGI:1919002	DNA binding	nucleic acid-templated transcription	-	N/A	N/A	-	-
LDHH3	EIF2B4	34301345	34305888	eukaryotic translation initiation factor 2B subunit delta [Source:NCBI gene;Acc:101117233]	Eukaryotic initiation factor 2B (EIF2B), which is necessary for protein synthesis, is a GTP exchange factor composed of five different subunits. The protein encoded by this gene is the fourth, or delta, subunit. Defects in this gene are a cause of leukoencephalopathy with vanishing white matter (VWM) and ovarioleukodystrophy. Multiple transcript variants encoding different isoforms have been foun…	MGI:95300	RNA binding	cell differentiation, immune system process, protein metabolic process, response to stimulus, signaling, system development	premature death	Homozygous - Lethal	Homozygous - Lethal	-	Leukoencephalopathy with vanishing white matter, Ovarioleukodystrophy [OMIM 603896]
LDHH3	SNX17	34306114	34311573	sorting nexin 17 [Source:HGNC Symbol;Acc:HGNC:14979]	This gene encodes a member of the sorting nexin family. Members of this family contain a phox (PX) domain, which is a phosphoinositide binding domain, and are involved in intracellular trafficking. This protein does not contain a coiled coil region, like some family members, but contains a B41 domain. This protein interacts with the cytoplasmic domain of P-selectin, and may function in the intrac…	MGI:2387801	lipid binding, signaling receptor binding	establishment of localization, response to stimulus, signaling, system development	-	N/A	N/A	-	-
LDHH3	ZNF513	34312426	34315388	zinc finger protein 513 [Source:NCBI gene;Acc:101117741]	The protein encoded by this gene is a possible transcriptional regulator involved in retinal development. Defects in this gene can be a cause of autosomal-recessive retinitis pigmentosa. Two transcript variants encoding different isoforms have been found for this gene. [provided by RefSeq, Mar 2011]	MGI:2141255	DNA binding, transcription	nucleic acid-templated transcription, system development	-	N/A	N/A	-	-
LDHH3	PPM1G	34316452	34335310	protein phosphatase, Mg2+/Mn2+ dependent 1G [Source:NCBI gene;Acc:101118001]	The protein encoded by this gene is a member of the PP2C family of Ser/Thr protein phosphatases. PP2C family members are known to be negative regulators of cell stress response pathways. This phosphatase is found to be responsible for the dephosphorylation of Pre-mRNA splicing factors, which is important for the formation of functional spliceosome. Studies of a similar gene in mice suggested a ro…	MGI:106065	hydrolase	protein metabolic process	perinatal lethality (incomplete penetrance)	N/A	Homozygous - Subviable	-	-
LDHH3	NRBP1	34354182	34363785	nuclear receptor binding protein 1 [Source:NCBI gene;Acc:101118257]		MGI:2183436	transferase	establishment of localization, response to stimulus, signaling	abnormal trophoblast giant cell morphology, abnormal chorion morphology, abnormal placenta morphology, abnormal trophoblast layer morphology, premature death, lethality throughout fetal growth and development (complete penetrance), embryonic lethality between implantation and somite formation (complete penetrance), preweaning lethality (complete penetrance)	Homozygous - Lethal	Homozygous - Lethal	-	-
LDHH3	KRTCAP3	34364032	34365125	keratinocyte associated protein 3 [Source:HGNC Symbol;Acc:HGNC:28943]		MGI:1917065	-	-	-	N/A	N/A	-	-
LDHH3	IFT172	34365371	34399675	intraflagellar transport 172 [Source:NCBI gene;Acc:101118681]	This gene encodes a subunit of the intraflagellar transport subcomplex IFT-B. Subcomplexes IFT-A and IFT-B are necessary for ciliary assembly and maintenance. Mutations in this gene have been associated with skeletal ciliopathies, with or without polydactyly, such as such short-rib thoracic dysplasias 1, 9 or 10. [provided by RefSeq, Mar 2014]	MGI:2682064	-	cell differentiation, cell population proliferation, cellular component organization, establishment of localization, nucleic acid-templated transcription, protein metabolic process, response to stimulus, signaling, system development	abnormal embryo, perinatal lethality, perinatal lethality (complete penetrance), embryonic lethality during organogenesis (complete penetrance), embryonic lethality prior to tooth bud stage, prenatal lethality (complete penetrance), preweaning lethality (complete penetrance)	Homozygous - Lethal	Homozygous - Lethal	-	Retinitis pigmentosa 71 [OMIM 616394], Short-rib thoracic dysplasia 10 with or without polydactyly [OMIM 615630]
LDHH3	FNDC4	34402196	34404186	fibronectin type III domain containing 4 [Source:NCBI gene;Acc:101118933]		MGI:1917195	-	response to stimulus	-	Homozygous - Viable	Homozygous - Viable	-	-
LDHH3	GCKR	34409458	34429782	glucokinase regulator [Source:HGNC Symbol;Acc:HGNC:4196]	This gene encodes a protein belonging to the GCKR subfamily of the SIS (Sugar ISomerase) family of proteins. The gene product is a regulatory protein that inhibits glucokinase in liver and pancreatic islet cells by binding non-covalently to form an inactive complex with the enzyme. This gene is considered a susceptibility gene candidate for a form of maturity-onset diabetes of the young (MODY). […	MGI:1096345	carbohydrate derivative binding, enzyme regulator	carbohydrate derivative metabolism, establishment of localization, homeostatic process, response to stimulus	-	Homozygous - Viable	Homozygous - Viable	-	-
LDHH3	C2orf16	34442446	34485292	chromosome 2 open reading frame 16 [Source:HGNC Symbol;Acc:HGNC:25275]		-	-	-	-			-	-
LDHH3	ZNF512	34485866	34513217	zinc finger protein 512 [Source:NCBI gene;Acc:101119194]	This gene encodes a protein containing four putative zinc finger motifs. Zinc finger motifs may bind to proteins or nucleic acids. Zinc finger-containing proteins are involved in a variety of processes, including regulation of transcription. Alternative splicing results in multiple transcript variants for this gene. [provided by RefSeq, Sep 2012]	MGI:1917345	DNA binding	-	-	Homozygous - Viable	Homozygous - Viable	-	-
LDHH3	GPN1	34522700	34548696	GPN-loop GTPase 1 [Source:HGNC Symbol;Acc:HGNC:17030]	This gene encodes a guanosine triphosphatase enzyme. The encoded protein may play a role in DNA repair and may function in activation of transcription. Alternatively spliced transcript variants have been described. [provided by RefSeq, Feb 2009]	MGI:1921504	carbohydrate derivative binding, hydrolase	-	-	N/A	N/A	-	-
LDHH3	SUPT7L	34552748	34563759	SPT7 like, STAGA complex gamma subunit [Source:NCBI gene;Acc:101120226]	SUPT7L is a protein subunit of the human STAGA complex (SPT3; (MIM 602947)/TAF9 (MIM 600822)/GCN5 (MIM 602301) acetyltransferase complex), which is a chromatin-modifying multiprotein complex (Martinez et al., 2001 [PubMed 11564863]).[supplied by OMIM, Apr 2009]	MGI:1919445	transferase	cellular component organization, establishment of localization, protein metabolic process	-	N/A	N/A	-	-
LDHH3	SLC4A1AP	34564938	34663658	solute carrier family 4 member 1 adaptor protein [Source:NCBI gene;Acc:101120479]		MGI:1196608	RNA binding	-	-	N/A	N/A	-	-
LDHH3	RBKS	34665558	34766188	ribokinase [Source:NCBI gene;Acc:101120994]	This gene encodes a member of the carbohydrate kinase PfkB family. The encoded protein phosphorylates ribose to form ribose-5-phosphate in the presence of ATP and magnesium as a first step in ribose metabolism. Alternative splicing results in multiple transcript variants. [provided by RefSeq, Dec 2013]	MGI:1918586	carbohydrate derivative binding, cytoskeletal protein binding	-	-	N/A	N/A	-	-
LDHH3	BABAM2	34767758	35168619	BRISC and BRCA1 A complex member 2 [Source:NCBI gene;Acc:101121412]	This gene encodes an anti-apoptotic, death receptor-associated protein that interacts with tumor necrosis factor-receptor-1. The encoded protein acts as an adapter in several protein complexes, including the BRCA1-A complex and the BRISC complex. The BRCA1-A complex possesses ubiquitinase activity and targets sites of double strand DNA breaks, while the BRISC complex exhibits deubiquitinase activ…	MGI:1333875	signaling receptor binding	cell death, cellular component organization, response to stimulus, signaling	-	N/A	N/A	-	-
LDHH3	FOSL2	35221708	35240439	FOS like 2, AP-1 transcription factor subunit [Source:NCBI gene;Acc:101122588]	The Fos gene family consists of 4 members: FOS, FOSB, FOSL1, and FOSL2. These genes encode leucine zipper proteins that can dimerize with proteins of the JUN family, thereby forming the transcription factor complex AP-1. As such, the FOS proteins have been implicated as regulators of cell proliferation, differentiation, and transformation. [provided by RefSeq, Jul 2014]	MGI:102858	DNA binding; transcription	cell differentiation; cell population proliferation; nucleic acid-templated transcription; response to stimulus; system development	premature death; postnatal lethality (complete penetrance)	N/A	Homozygous - Lethal	-	-
LDHH3	PLB1	35327956	35449712	phospholipase B1 [Source:HGNC Symbol;Acc:HGNC:30041]	This gene encodes a membrane-associated phospholipase that displays lysophospholipase and phospholipase A2 activities through removal of sn-1 and sn-2 fatty acids of glycerophospholipids. In addition, it displays lipase and retinyl ester hydrolase activities. The encoded protein is highly conserved and is composed of a large, glycosylated extracellular domain composed of four tandem homologous do…	-	-	-	-	N/A	N/A	-	-
LDHH3	PPP1CB	35566389	35598569	protein phosphatase 1 catalytic subunit beta [Source:HGNC Symbol;Acc:HGNC:9282]	The protein encoded by this gene is one of the three catalytic subunits of protein phosphatase 1 (PP1). PP1 is a serine/threonine specific protein phosphatase known to be involved in the regulation of a variety of cellular processes, such as cell division, glycogen metabolism, muscle contractility, protein synthesis, and HIV-1 viral transcription. Mouse studies suggest that PP1 functions as a sup…	MGI:104871	hydrolase	protein metabolic process; response to stimulus	preweaning lethality (complete penetrance)	Homozygous - Lethal	Homozygous - Lethal		-
LDHH3	SPDYA	35608476	35644431	speedy/RINGO cell cycle regulator family member A [Source:HGNC Symbol;Acc:HGNC:30613]	-	MGI:1918141	enzyme regulator	cell population proliferation; protein metabolic process; response to stimulus	-	N/A	N/A	-	-
LDHH3	TRMT61B	35644685	35656665	tRNA methyltransferase 61B [Source:HGNC Symbol;Acc:HGNC:26070]	-	-	-	-	-	-	-	-	-
LDHH3	WDR43	35679953	35704046	WD repeat domain 43 [Source:HGNC Symbol;Acc:HGNC:28945]	-	MGI:1919765	RNA binding	nucleic acid-templated transcription	-	N/A	N/A	-	-
LDHH3	TOGARAM2	35738859	35789202	TOG array regulator of axonemal microtubules 2 [Source:HGNC Symbol;Acc:HGNC:33715]	-	-	-	-		N/A	-	-	-
LDHH3	PCARE	35801899	35810453	photoreceptor cilium actin regulator [Source:NCBI gene;Acc:101113835]	The protein encoded by this gene is highly expressed in photoreceptors and may associate with the primary cilium of the outer segment. The encoded protein appears to undergo post-translational lipid modification. Nonsense and missense variants of this gene appear to cause a recessive form of retinitis pigmentosa. [provided by RefSeq, Jun 2010]	MGI:2385061	-	cell differentiation; cellular component organization; response to stimulus; system development	-	N/A	N/A	-	-
LDHH3	CLIP4	35840677	35897004	CAP-Gly domain containing linker protein family member 4 [Source:NCBI gene;Acc:101102710]	-	MGI:1919100	cytoskeletal protein binding	cellular component organization	-	N/A	N/A	-	-
LDHH3	ALK	35907955	36031445	ALK receptor tyrosine kinase [Source:HGNC Symbol;Acc:HGNC:427]	This gene encodes a receptor tyrosine kinase, which belongs to the insulin receptor superfamily. This protein comprises an extracellular domain, an hydrophobic stretch corresponding to a single pass transmembrane region, and an intracellular kinase domain. It plays an important role in the development of the brain and exerts its effects on specific neurons in the nervous system. This gene has bee…	MGI:103305	carbohydrate derivative binding; signaling receptor activity; transferase	cell differentiation; cell population proliferation; cellular component organization; protein metabolic process; response to stimulus; signaling; system development	neonatal lethality (incomplete penetrance); postnatal lethality (incomplete penetrance)	N/A	Homozygous - Subviable	-	-
LDHH4-5	PLXNC1	130271380	130424374	plexin C1 [Source:HGNC Symbol;Acc:HGNC:9106]	This gene encodes a member of the plexin family. Plexins are transmembrane receptors for semaphorins, a large family of proteins that regulate axon guidance, cell motility and migration, and the immune response. The encoded protein and its ligand regulate melanocyte adhesion, and viral semaphorins may modulate the immune response by binding to this receptor. The encoded protein may be a tumor sup…		signaling receptor activity	cell differentiation, cellular component organization, response to stimulus, signaling, system development	-	Homozygous - Viable	Homozygous - Viable	-	-
LDHH4-5	CEP83	130427975	130675880	centrosomal protein 83 [Source:NCBI gene;Acc:101115779]	The protein encoded by this gene is a centriolar protein involved in primary cilium assembly. Defects in this gene have been associated with infantile nephronophthisis and intellectual disability. [provided by RefSeq, Oct 2016]	MGI:1924298		cellular component organization, establishment of localization	embryonic growth retardation, abnormal embryo size, embryonic lethality prior to tooth bud stage	Homozygous - Lethal	Homozygous - Lethal	-	Nephronophthisis 18 [OMIM 615862]
LDHH4-5	TMCC3	130669753	130842503	transmembrane and coiled-coil domain family 3 [Source:NCBI gene;Acc:101116038]		-	-	-	-	Homozygous - Viable	Homozygous - Viable		-
LDHH4-5	NDUFA12	131047599	131075182	NADH:ubiquinone oxidoreductase subunit A12 [Source:HGNC Symbol;Acc:HGNC:23987]	This gene encodes a protein which is part of mitochondrial complex 1, part of the oxidative phosphorylation system in mitochondria. Complex 1 transfers electrons to ubiquinone from NADH which establishes a proton gradient for the generation of ATP. Mutations in this gene are associated with Leigh syndrome due to mitochondrial complex 1 deficiency. Pseudogenes of this gene are located on chromosom…	MGI:1913664	oxidoreductase	response to stimulus	-	N/A	N/A	-	?Mitochondrial complex I deficiency, nuclear type 23 [OMIM 618244]
LDHH4-5	NR2C1	131083334	131113515	nuclear receptor subfamily 2 group C member 1 [Source:NCBI gene;Acc:101116557]	This gene encodes a nuclear hormone receptor characterized by a highly conserved DNA binding domain (DBD), a variable hinge region, and a carboxy-terminal ligand binding domain (LBD) that is typical for all members of the steroid/thyroid hormone receptor superfamily. This protein also belongs to a large family of ligand-inducible transcription factors that regulate gene expression by binding to s…	MGI:1352465	DNA binding, signaling receptor activity, transcription	cell differentiation, nucleic acid-templated transcription, response to stimulus, signaling	-	N/A	N/A	-	-
LDHH4-5	FGD6	131128393	131233366	FYVE, RhoGEF and PH domain containing 6 [Source:NCBI gene;Acc:101116817]		MGI:1261419	-	response to stimulus, signaling	-	N/A	N/A	-	-
LDHH4-5	VEZT	131233787	131310367	vezatin, adherens junctions transmembrane protein [Source:NCBI gene;Acc:101116300]	This gene encodes a transmembrane protein which has been localized to adherens junctions and shown to bind to myosin VIIA. Examination of expression of this gene in gastric cancer tissues have shown that expression is decreased which appears to be related to hypermethylation of the promoter. Expression of this gene may also be inhibited by binding of a specific microRNA to a target sequence in th…	MGI:2143698	cytoskeletal protein binding	-	delayed blastocyst hatching from the zona pellucida, failure of blastocyst to hatch from the zona pellucida, embryonic growth retardation, embryonic lethality at implantation (complete penetrance), preweaning lethality (complete penetrance), failure of embryo implantation	Homozygous - Lethal	Homozygous - Lethal	-	-
LDHH4-5	METAP2	131467808	131496612	methionyl aminopeptidase 2 [Source:NCBI gene;Acc:101117320]	The protein encoded by this gene is a member of the methionyl aminopeptidase family. The encoded protein functions both by protecting the alpha subunit of eukaryotic initiation factor 2 from inhibitory phosphorylation and by removing the amino-terminal methionine residue from nascent proteins. Increased expression of this gene is associated with various forms of cancer, and the anti-cancer drugs …	MGI:1929701	hydrolase	protein metabolic process	embryo tissue necrosis, failure to gastrulate, embryonic growth arrest, decreased embryo size, absent mesoderm, disorganized embryonic tissue, embryonic lethality during organogenesis (complete penetrance), embryonic lethality between somite formation and embryo turning (complete penetrance)	N/A	Homozygous - Lethal	-	-
LDHH4-5	USP44	131500322	131523998	ubiquitin specific peptidase 44 [Source:HGNC Symbol;Acc:HGNC:20064]	The protein encoded by this gene is a protease that functions as a deubiquitinating enzyme. The encoded protein is thought to help regulate the spindle assembly checkpoint by preventing early anaphase onset. This protein specifically deubiquitinates CDC20, which stabilizes the anaphase promoting complex/cyclosome. [provided by RefSeq, Dec 2016]	MGI:3045318	hydrolase	cellular component organization, protein metabolic process	-	Homozygous - Viable	Homozygous - Viable	-	-
LDHH4-5	PPP1R1A	131849883	131853136	protein phosphatase 1 regulatory inhibitor subunit 1A [Source:HGNC Symbol;Acc:HGNC:9286]		MGI:1889595	enzyme regulator	response to stimulus, signaling	-	Homozygous - Viable	Homozygous - Viable	-	-
LDHH4-5	PDE1B	131856628	131881410	phosphodiesterase 1B [Source:NCBI gene;Acc:101118773]	The protein encoded by this gene belongs to the cyclic nucleotide phosphodiesterase (PDE) family, and PDE1 subfamily. Members of the PDE1 family are calmodulin-dependent PDEs that are stimulated by a calcium-calmodulin complex. This PDE has dual-specificity for the second messengers, cAMP and cGMP, with a preference for cGMP as a substrate. cAMP and cGMP function as key regulators of many importa…	MGI:97523	hydrolase	response to stimulus, signaling	-	Homozygous - Viable	Homozygous - Viable	-	-
LDHH4-5	NCKAP1L	131887961	131931041	NCK associated protein 1 like [Source:NCBI gene;Acc:101119198]	This gene encodes a member of the HEM family of tissue-specific transmembrane proteins which are highly conserved from invertebrates through mammals. This gene is only expressed in hematopoietic cells. The encoded protein is a part of the Scar/WAVE complex which plays an important role in regulating cell shape in both metazoans and plants. Alternatively spliced transcript variants encoding differ…		enzyme regulator	-	-	N/A	N/A	-	-
LDHH4-5	GTSF1	131955330	131967145	gametocyte specific factor 1 [Source:NCBI gene;Acc:101119458]		MGI:1921424	-	cell differentiation	-	N/A	N/A	-	-
LDHH4-5	ITGA5	132008455	132021989	integrin subunit alpha 5 [Source:HGNC Symbol;Acc:HGNC:6141]	The product of this gene belongs to the integrin alpha chain family. Integrins are heterodimeric integral membrane proteins composed of an alpha subunit and a beta subunit that function in cell surface adhesion and signaling. The encoded preproprotein is proteolytically processed to generate light and heavy chains that comprise the alpha 5 subunit. This subunit associates with the beta 1 subunit …	MGI:96604	signaling receptor binding	cell differentiation, cellular component organization, protein metabolic process, response to stimulus, signaling, system development	-	N/A	N/A	-	-
LDHH4-5	ZNF385A	132032805	132046002	zinc finger protein 385A [Source:HGNC Symbol;Acc:HGNC:17521]	Zinc finger proteins, such as ZNF385A, are regulatory proteins that act as transcription factors, bind single- or double-stranded RNA, or interact with other proteins (Sharma et al., 2004 [PubMed 15527981]).[supplied by OMIM, Oct 2008]	MGI:1352495	RNA binding	cell death, cell differentiation, cellular component organization, immune , protein metabolic process, response to stimulus, signaling, system development	postnatal lethality (incomplete penetrance)	N/A	Homozygous - Subviable	-	-
LDHH4-5	COPZ1	132056655	132081572	coatomer protein complex subunit zeta 1 [Source:NCBI gene;Acc:101119708]	This gene encodes a subunit of the cytoplasmic coatamer protein complex, which is involved in autophagy and intracellular protein trafficking. The coatomer protein complex is comprised of seven subunits and functions as the coat protein of coat protein complex (COP)I-vesicles. Alternative splicing results in multiple transcript variants. [provided by RefSeq, Nov 2012]	MGI:1929063	-	establishment of localization	-	N/A	N/A	-	-
LDHH4-5	NFE2	132107083	132114766	nuclear factor, erythroid 2 [Source:NCBI gene;Acc:101120229]		MGI:97308	DNA binding, transcription	cell population proliferation, cellular component organization, nucleic acid-templated transcription, protein metabolic process, signaling, system development	decreased survivor rate, neonatal lethality (incomplete penetrance), postnatal lethality (incomplete penetrance)	N/A	Homozygous - Subviable	-	-
LDHH4-5	CBX5	132139439	132149313	chromobox 5 [Source:NCBI gene;Acc:100307036]	This gene encodes a highly conserved nonhistone protein, which is a member of the heterochromatin protein family. The protein is enriched in the heterochromatin and associated with centromeres. The protein has a single N-terminal chromodomain which can bind to histone proteins via methylated lysine residues, and a C-terminal chromo shadow-domain (CSD) which is responsible for the homodimerization…	MGI:109372	-	nucleic acid-templated transcription; response to stimulus	preweaning lethality (incomplete penetrance)	N/A	Homozygous - Subviable	-	-
LDHH4-5	HOXC4	132314501	132315663	homeobox C4 [Source:HGNC Symbol;Acc:HGNC:5126]	This gene belongs to the homeobox family of genes. The homeobox genes encode a highly conserved family of transcription factors that play an important role in morphogenesis in all multicellular organisms. Mammals possess four similar homeobox gene clusters, HOXA, HOXB, HOXC and HOXD, which are located on different chromosomes and consist of 9 to 11 genes arranged in tandem. This gene, HOXC4, is o…	MGI:96195	DNA binding; transcription	cell differentiation; nucleic acid-templated transcription; system development	premature death; postnatal lethality (incomplete penetrance)	N/A	Homozygous - Subviable	-	-
LDHH4-5	HOXC5	132334178	132335749	homeobox C5 [Source:NCBI gene;Acc:101121669]	This gene belongs to the homeobox family of genes. The homeobox genes encode a highly conserved family of transcription factors that play an important role in morphogenesis in all multicellular organisms. Mammals possess four similar homeobox gene clusters, HOXA, HOXB, HOXC and HOXD, which are located on different chromosomes and consist of 9 to 11 genes arranged in tandem. This gene, HOXC5, is o…	MGI:96196	DNA binding; transcription	nucleic acid-templated transcription; system development	-	N/A	N/A	-	-
LDHH4-5	HOXC6	132338094	132340389	homeobox C6 [Source:NCBI gene;Acc:443349]	This gene belongs to the homeobox family, members of which encode a highly conserved family of transcription factors that play an important role in morphogenesis in all multicellular organisms. Mammals possess four similar homeobox gene clusters, HOXA, HOXB, HOXC and HOXD, which are located on different chromosomes and consist of 9 to 11 genes arranged in tandem. This gene, HOXC6, is one of sever…	MGI:96197	DNA binding; transcription	nucleic acid-templated transcription; system development	-	N/A	N/A	-	-
LDHH4-5	HOXC8	132357083	132359341	homeobox C8 [Source:NCBI gene;Acc:101122179]	This gene belongs to the homeobox family of genes. The homeobox genes encode a highly conserved family of transcription factors that play an important role in morphogenesis in all multicellular organisms. Mammals possess four similar homeobox gene clusters, HOXA, HOXB, HOXC and HOXD, which are located on different chromosomes and consist of 9 to 11 genes arranged in tandem. This gene is one of se…	MGI:96198	DNA binding; transcription	cell differentiation; nucleic acid-templated transcription; system development	postnatal lethality (incomplete penetrance)	N/A	Homozygous - Subviable	-	-
LDHH4-5	HOXC9	132365704	132368208	homeobox C9 [Source:NCBI gene;Acc:443360]	This gene belongs to the homeobox family of genes. The homeobox genes encode a highly conserved family of transcription factors that play an important role in morphogenesis in all multicellular organisms. Mammals possess four similar homeobox gene clusters, HOXA, HOXB, HOXC and HOXD, which are located on different chromosomes and consist of 9 to 11 genes arranged in tandem. This gene is one of se…	MGI:96199	DNA binding; transcription	nucleic acid-templated transcription; system development	postnatal growth retardation	N/A	Homozygous - Subviable	-	-
LDHH4-5	HOXC10	132378989	132383129	homeobox C10 [Source:NCBI gene;Acc:101122425]	This gene belongs to the homeobox family of genes. The homeobox genes encode a highly conserved family of transcription factors that play an important role in morphogenesis in all multicellular organisms. Mammals possess four similar homeobox gene clusters, HOXA, HOXB, HOXC and HOXD, which are located on different chromosomes and consist of 9 to 11 genes arranged in tandem. This gene is one of se…	MGI:96192	DNA binding; transcription	cell differentiation; homeostatic process; nucleic acid-templated transcription; system development	abnormal skeleton	N/A	N/A	-	-
LDHH4-5	HOXC11	132392956	132395153	homeobox C11 [Source:HGNC Symbol;Acc:HGNC:5123]	This gene belongs to the homeobox family of genes. The homeobox genes encode a highly conserved family of transcription factors that play an important role in morphogenesis in all multicellular organisms. Mammals possess four similar homeobox gene clusters, HOXA, HOXB, HOXC and HOXD, which are located on different chromosomes and consist of 9 to 11 genes arranged in tandem. This gene is one of se…	MGI:96193	DNA binding; transcription	nucleic acid-templated transcription; system development	-	N/A	N/A	-	-
LDHH4-5	HOXC12	132411703	132413486	homeobox C12 [Source:HGNC Symbol;Acc:HGNC:5124]	This gene belongs to the homeobox family of genes. The homeobox genes encode a highly conserved family of transcription factors that play an important role in morphogenesis in all multicellular organisms. Mammals possess four similar homeobox gene clusters, HOXA, HOXB, HOXC and HOXD, which are located on different chromosomes and consist of 9 to 11 genes arranged in tandem. This gene is one of se…	MGI:96194	DNA binding	nucleic acid-templated transcription	-	Homozygous - Viable	Homozygous - Viable	-	-
LDHH4-5	HOXC13	132422835	132429375	homeobox C13 [Source:HGNC Symbol;Acc:HGNC:5125]	This gene belongs to the homeobox family of genes. The homeobox genes encode a highly conserved family of transcription factors that play an important role in morphogenesis in all multicellular organisms. Mammals possess four similar homeobox gene clusters, HOXA, HOXB, HOXC and HOXD, which are located on different chromosomes and consist of 9 to 11 genes arranged in tandem. This gene is one of se…	MGI:99560	DNA binding; transcription	nucleic acid-templated transcription; system development	perinatal lethality (incomplete penetrance); postnatal lethality (incomplete penetrance)	N/A	Homozygous - Subviable	Ectodermal dysplasia-9 in Oryctolagus cuniculus in rabbit [OMIA 002157-9986]; Ectodermal dysplasia-9 in Sus scrofa in pig [OMIA 002157-9823]	Ectodermal dysplasia 9, hair/nail type [OMIM 614931]
LDHH4-5	CALCOCO1	132669675	132681272	calcium binding and coiled-coil domain 1 [Source:HGNC Symbol;Acc:HGNC:29306]	-	MGI:1914738	DNA binding	nucleic acid-templated transcription; response to stimulus; signaling	-	N/A	N/A	-	-
LDHH4-5	ATP5MC2	132715794	132719269	ATP synthase membrane subunit c locus 2 [Source:HGNC Symbol;Acc:HGNC:842]	This gene encodes a subunit of mitochondrial ATP synthase. Mitochondrial ATP synthase catalyzes ATP synthesis, utilizing an electrochemical gradient of protons across the inner membrane during oxidative phosphorylation. ATP synthase is composed of two linked multi-subunit complexes: the soluble catalytic core, F1, and the membrane-spanning component, Fo, comprising the proton channel. The catalyt…	MGI:1915192	lipid binding; transferase; transporter	carbohydrate derivative metabolism; cellular component organization; establishment of localization	preweaning lethality (incomplete penetrance)	Homozygous - Subviable	Homozygous - Subviable	-	-
LDHH4-5	NPFF	132858520	132859313	neuropeptide FF-amide peptide precursor [Source:NCBI gene;Acc:101102220]	This gene encodes a member of the FMRFamide related peptide (FARP) family of neuropeptides. The encoded preproprotein is proteolytically processed to generate multiple amidated peptides. These peptides may play a role in the regulation of heart rate and blood pressure and the modulation of morphine-induced antinociception. Patients with hypertension exhibit decreased expression of the encoded pro…	MGI:1891708	signaling receptor binding	establishment of localization; homeostatic process; response to stimulus; signaling	-	Homozygous - Viable	Homozygous - Viable	-	-
LDHH4-5	TARBP2	132859941	132864713	TARBP2 subunit of RISC loading complex [Source:NCBI gene;Acc:101102467]	HIV-1, the causative agent of acquired immunodeficiency syndrome (AIDS), contains an RNA genome that produces a chromosomally integrated DNA during the replicative cycle. Activation of HIV-1 gene expression by the transactivator Tat is dependent on an RNA regulatory element (TAR) located downstream of the transcription initiation site. The protein encoded by this gene binds between the bulge and …	MGI:103027	RNA binding	cell differentiation; cell population proliferation; cellular component organization; immune system process; protein metabolic process; response to stimulus	lethality at weaning (complete penetrance); preweaning lethality (complete penetrance)	N/A	Homozygous - Lethal	-	-
LDHH4-5	MAP3K12	132874525	132880163	mitogen-activated protein kinase kinase kinase 12 [Source:HGNC Symbol;Acc:HGNC:6851]	This gene encodes a member of the serine/threonine protein kinase family. This kinase contains a leucine-zipper domain and is predominately expressed in neuronal cells. The phosphorylation state of this kinase in synaptic terminals was shown to be regulated by membrane depolarization via calcineurin. This kinase forms heterodimers with leucine zipper containing transcription factors, such as cAMP…	MGI:1346881	carbohydrate derivative binding; transferase	cell death; cellular component organization; nucleic acid-templated transcription; protein metabolic process; response to stimulus; signaling	perinatal lethality; postnatal lethality (complete penetrance); preweaning lethality (complete penetrance)	Homozygous - Lethal	Homozygous - Lethal	-	-
LDHH4-5	PCBP2	132881801	132900379	poly(rC) binding protein 2 [Source:NCBI gene;Acc:101103142]	The protein encoded by this gene appears to be multifunctional. Along with PCBP-1 and hnRNPK, it is one of the major cellular poly(rC)-binding proteins. The encoded protein contains three K-homologous (KH) domains which may be involved in RNA binding. Together with PCBP-1, this protein also functions as a translational coactivator of poliovirus RNA via a sequence-specific interaction with stem-lo…	MGI:108202	DNA binding; RNA binding	immune system process; protein metabolic process; response to stimulus	lethality throughout fetal growth and development (complete penetrance); postnatal lethality (complete penetrance); embryonic lethality during organogenesis (incomplete penetrance)	N/A	Homozygous - Subviable	-	-
LDHH4-5	PRR13	132909182	132911275	proline rich 13 [Source:NCBI gene;Acc:101103886]	-	-	-	-	-	N/A	N/A	-	-
LDHH4-5	AMHR2	132931907	132937701	anti-Mullerian hormone receptor type 2 [Source:HGNC Symbol;Acc:HGNC:465]	This gene encodes the receptor for the anti-Mullerian hormone (AMH) which, in addition to testosterone, results in male sex differentiation. AMH and testosterone are produced in the testes by different cells and have different effects. Testosterone promotes the development of male genitalia while the binding of AMH to the encoded receptor prevents the development of the mullerian ducts into uteru…	MGI:105062	carbohydrate derivative binding; signaling receptor activity; transferase	protein metabolic process; response to stimulus; signaling; system development	-	N/A	N/A	Persistent Mullerian duct syndrome in Canis lupus familiaris [OMIA 000791-9615]	-
LDHH4-5	SP1	132949220	132981806	Sp1 transcription factor [Source:HGNC Symbol;Acc:HGNC:11205]	The protein encoded by this gene is a zinc finger transcription factor that binds to GC-rich motifs of many promoters. The encoded protein is involved in many cellular processes, including cell differentiation, cell growth, apoptosis, immune responses, response to DNA damage, and chromatin remodeling. Post-translational modifications such as phosphorylation, acetylation, glycosylation, and proteo…	MGI:98372	DNA binding; transcription	cell differentiation; cell population proliferation; homeostatic process; immune system process; nucleic acid-templated transcription; protein metabolic process; response to stimulus; system development	embryonic lethality during organogenesis (complete penetrance)	N/A	Homozygous - Lethal	-	-
LDHH4-5	AAAS	133035506	133049482	aladin WD repeat nucleoporin [Source:NCBI gene;Acc:101104648]	The protein encoded by this gene is a member of the WD-repeat family of regulatory proteins and may be involved in normal development of the peripheral and central nervous system. The encoded protein is part of the nuclear pore complex and is anchored there by NDC1. Defects in this gene are a cause of achalasia-addisonianism-alacrima syndrome (AAAS), also called triple-A syndrome or Allgrove synd…	MGI:2443767	-	cellular component organization; establishment of localization	-	N/A	N/A	-	Achalasia-addisonianism-alacrimia syndrome [OMIM 231550]
LDHH4-5	C12orf10	133049806	133058948	chromosome 3 C12orf10 homolog [Source:NCBI gene;Acc:101105232]	-	-	-	-	-	-	-	-	-
LDHH4-5	ESPL1	133062421	133084003	extra spindle pole bodies like 1, separase [Source:NCBI gene;Acc:101105898]	Stable cohesion between sister chromatids before anaphase and their timely separation during anaphase are critical for chromosome inheritance. In vertebrates, sister chromatid cohesion is released in 2 steps via distinct mechanisms. The first step involves phosphorylation of STAG1 (MIM 604358) or STAG2 (MIM 300826) in the cohesin complex. The second step involves cleavage of the cohesin subunit S…	MGI:2146156	hydrolase	cellular component organization; protein metabolic process	embryonic lethality during organogenesis; embryonic lethality between implantation and somite formation; embryonic lethality between implantation and somite formation (complete penetrance); embryonic lethality (complete penetrance)	N/A	Homozygous - Lethal	-	-
LDHH4-5	MFSD5	133090566	133092553	major facilitator superfamily domain containing 5 [Source:HGNC Symbol;Acc:HGNC:28156]	-	MGI:2145901	transporter	establishment of localization	-	N/A	N/A	-	-
LDHH4-5	RARG	133126743	133131069	retinoic acid receptor gamma [Source:HGNC Symbol;Acc:HGNC:9866]	This gene encodes a retinoic acid receptor that belongs to the nuclear hormone receptor family. Retinoic acid receptors (RARs) act as ligand-dependent transcriptional regulators. When bound to ligands, RARs activate transcription by binding as heterodimers to the retinoic acid response elements (RARE) found in the promoter regions of the target genes. In their unbound form, RARs repress transcrip…	MGI:97858	DNA binding; signaling receptor activity; signaling receptor binding; transcription	cell death; cell differentiation; cell population proliferation; immune system process; nucleic acid-templated transcription; response to stimulus; signaling; system development	decreased survivor rate; premature death	N/A	Homozygous - Lethal	-	-
LDHH4-5	ITGB7	133139887	133148491	integrin subunit beta 7 [Source:HGNC Symbol;Acc:HGNC:6162]	This gene encodes a protein that is a member of the integrin superfamily. Members of this family are adhesion receptors that function in signaling from the extracellular matrix to the cell. Integrins are heterodimeric integral membrane proteins composed of an alpha chain and a beta chain. The encoded protein forms dimers with an alpha4 chain or an alphaE chain and plays a role in leukocyte adhesi…	MGI:96616	signaling receptor activity. signaling receptor binding	cell differentiation. immune system process. response to stimulus. Signaling	-	N/A	N/A	-	-
LDHH4-5	ZNF740	133152336	133155342	zinc finger protein 740 [Source:HGNC Symbol;Acc:HGNC:27465]	-	MGI:1915994	DNA binding. Transcription	nucleic acid-templated transcription	-	N/A	N/A	-	-
LDHH4-5	SOAT2	133198294	133212142	sterol O-acyltransferase 2 [Source:HGNC Symbol;Acc:HGNC:11178]	Summary:This gene is a member of a small family of acyl coenzyme A:cholesterol acyltransferases. The gene encodes a membrane-bound enzyme localized in the endoplasmic reticulum that produces intracellular cholesterol esters from long-chain fatty acyl CoA and cholesterol. The cholesterol esters are then stored as cytoplasmic lipid droplets inside the cell. The enzyme is implicated in cholesterol a…	MGI:1332226	carbohydrate derivative binding; lipid binding	cellular component organization; establishment of localization; homeostatic process; lipid metabolic process	-	N/A	N/A	-	-
LDHH4-5	IGFBP6	133213326	133216912	insulin like growth factor binding protein 6 [Source:NCBI gene;Acc:100187551]	-	MGI:96441	-	response to stimulus; signaling	-	N/A	N/A	-	-
LDHH4-5	SPRYD3	133223419	133236186	SPRY domain containing 3 [Source:NCBI gene;Acc:101107428]	-	-	-	-	-	Homozygous - Viable	Homozygous - Viable	-	-
LDHH4-5	TNS2	133238048	133250878	tensin 2 [Source:HGNC Symbol;Acc:HGNC:19737]	The protein encoded by this gene belongs to the tensin family. Tensin is a focal adhesion molecule that binds to actin filaments and participates in signaling pathways. This protein plays a role in regulating cell migration. Alternative splicing occurs at this locus and three transcript variants encoding three distinct isoforms have been identified. [provided by RefSeq, Jul 2008]	MGI:2387586	hydrolase; signaling receptor binding	cell population proliferation; homeostatic process; protein metabolic process; response to stimulus; signaling; system development	premature death	N/A	Homozygous - Lethal	-	-
LDHH4-5	EIF4B	133259318	133282874	eukaryotic translation initiation factor 4B [Source:NCBI gene;Acc:101107685]		MGI:95304	RNA binding	cellular component organization; protein metabolic process	-	N/A	N/A	-	-
LDHH4-5	KRT8	133375727	133383019	keratin 8 [Source:HGNC Symbol;Acc:HGNC:6446]	This gene is a member of the type II keratin family clustered on the long arm of chromosome 12. Type I and type II keratins heteropolymerize to form intermediate-sized filaments in the cytoplasm of epithelial cells. The product of this gene typically dimerizes with keratin 18 to form an intermediate filament in simple single-layered epithelial cells. This protein plays a role in maintaining cellu…	MGI:96705	-	cell death; cell differentiation; cellular component organization; response to stimulus; signaling; system development	preweaning lethality (complete penetrance)	Homozygous - Lethal	Homozygous - Lethal	-	Cirrhosis, cryptogenic [OMIM 215600]
LDHH4-5	KRT78	133420696	133428181	keratin 78 [Source:HGNC Symbol;Acc:HGNC:28926]	This gene is a member of the type II keratin gene family and encodes a protein with an intermediate filament domain. Keratins are the major structural proteins in epithelial cells, forming a cytoplasmic network of 10 to 12 nm wide intermediate filaments and creating a scaffold that gives cells the ability to withstand mechanical and non-mechanical stresses. The genes of the type II keratin family…	-	-	-	-	N/A	N/A	-	-
LDHH4-5	KRT79	133433601	133443905	keratin 79 [Source:HGNC Symbol;Acc:HGNC:28930]	Keratins are intermediate filament proteins responsible for the structural integrity of epithelial cells and are subdivided into epithelial keratins and hair keratins. This gene encodes an epithelial keratin that is expressed in skeletal muscle, skin and scalp. The type II keratins are clustered in a region of chromosome 12q13.[provided by RefSeq, Jun 2009]	-				Homozygous - Viable	Homozygous - Viable
LDHH4-5	KRT4	133453262	133459729	keratin 4 [Source:HGNC Symbol;Acc:HGNC:6441]	The protein encoded by this gene is a member of the keratin gene family. The type II cytokeratins consist of basic or neutral proteins which are arranged in pairs of heterotypic keratin chains coexpressed during differentiation of simple and stratified epithelial tissues. This type II cytokeratin is specifically expressed in differentiated layers of the mucosal and esophageal epithelia with famil…	MGI:96701	-	cell differentiation; cell population proliferation; cellular component organization	postnatal lethality (incomplete penetrance)	N/A	Homozygous - Subviable	-	-
LDHH4-5	KRT3	133471252	133477730	keratin 3 [Source:HGNC Symbol;Acc:HGNC:6440]	The protein encoded by this gene is a member of the keratin gene family. The type II cytokeratins consist of basic or neutral proteins which are arranged in pairs of heterotypic keratin chains coexpressed during differentiation of simple and stratified epithelial tissues. This type II cytokeratin is specifically expressed in the corneal epithelium with family member KRT12 and mutations in these g…	-				-	-
LDHH4-5	KRT77	133543311	133555872	keratin 77 [Source:HGNC Symbol;Acc:HGNC:20411]	Keratins are intermediate filament proteins responsible for the structural integrity of epithelial cells and are subdivided into epithelial keratins and hair keratins. This gene encodes an epithelial keratin that is expressed in the skin and eccrine sweat glands. The type II keratins are clustered in a region of chromosome 12q13.[provided by RefSeq, Jun 2009]	-				-	-
LDHH4-5	KRT1	133566405	133604565	keratin 1 [Source:HGNC Symbol;Acc:HGNC:6412]	The protein encoded by this gene is a member of the keratin gene family. The type II cytokeratins consist of basic or neutral proteins which are arranged in pairs of heterotypic keratin chains coexpressed during differentiation of simple and stratified epithelial tissues. This type II cytokeratin is specifically expressed in the spinous and granular layers of the epidermis with family member KRT1…	MGI:96698	-	cellular component organization; homeostatic process; immune system process; protein metabolic process; response to stimulus; system development	neonatal lethality (incomplete penetrance); postnatal lethality (complete penetrance)	Homozygous - Viable	Homozygous - Viable	-	-
LDHH4-5	KRT73	133608720	133618332	keratin, type II cytoskeletal 73 [Source:NCBI gene;Acc:101109951]	Keratins are intermediate filament proteins responsible for the structural integrity of epithelial cells and are subdivided into epithelial keratins and hair keratins. This gene encodes a protein that is expressed in the inner root sheath of hair follicles. The type II keratins are clustered in a region of chromosome 12q13.[provided by RefSeq, Jun 2009]	-				N/A	N/A
LDHH4-5	KRT72	133628051	133639981	keratin, type II cytoskeletal 72 [Source:NCBI gene;Acc:101110219]	Keratins are intermediate filament proteins responsible for the structural integrity of epithelial cells. The type II keratins consist of basic or neutral proteins which are arranged in pairs of heterotypic keratin chains coexpressed during differentiation of simple and stratified epithelial tissues. This gene encodes a type II keratin that is specifically expressed in the inner root sheath of ha…	-				N/A	N/A
LDHH4-5	KRT74	133651634	133659310	keratin 74 [Source:NCBI gene;Acc:101110490]	Keratins are intermediate filament proteins responsible for the structural integrity of epithelial cells and are subdivided into epithelial keratins and hair keratins. This protein belongs to a family of keratins that are specifically expressed in the inner root sheath of hair follicles.[provided by RefSeq, Jun 2009]	-				Homozygous - Viable	Homozygous - Viable
LDHH4-5	KRT71	133668845	133676261	keratin 71 [Source:HGNC Symbol;Acc:HGNC:28927]	Keratins are intermediate filament proteins responsible for the structural integrity of epithelial cells and are subdivided into epithelial keratins and hair keratins. This gene encodes a protein that is expressed in the inner root sheath of hair follicles. The type II keratins are clustered in a region of chromosome 12q13.[provided by RefSeq, Jun 2009]	-				N/A	N/A	Curly coat in dog [OMIA 000245-9615]; Hypotrichosis in cattle [OMIA 002114-9913] and cat [OMIA 001583-9685]; Curly coat in cat [OMIA 001581-9685/OMIA 001712-9685]
LDHH4-5	KRT75	133772163	133781755	keratin 75 [Source:HGNC Symbol;Acc:HGNC:24431]	This gene is a member of the type II keratin family clustered on the long arm of chromosome 12. Type I and type II keratins heteropolymerize to form intermediate-sized filaments in the cytoplasm of epithelial cells. This gene is expressed in the companion layer, upper germinative matrix region of the hair follicle, and medulla of the hair shaft. The encoded protein plays an essential role in hair…	-				Homozygous - Viable	Homozygous - Viable	Frizzle in chicken [OMIA 000394-9031]
LDHH4-5	KRT82	133799936	133812021	keratin 82 [Source:NCBI gene;Acc:100526789]	The protein encoded by this gene is a member of the keratin gene family. As a type II hair keratin, it is a basic protein which heterodimerizes with type I keratins to form hair and nails. The type II hair keratins are clustered in a region of chromosome 12q13 and are grouped into two distinct subfamilies based on structure similarity. One subfamily, consisting of KRTHB1, KRTHB3, and KRTHB6, is h…	-				N/A	N/A
LDHH4-5	KRT84	133820569	133827920	keratin 84 [Source:NCBI gene;Acc:100526798]	The protein encoded by this gene is a member of the keratin gene family. As a type II hair keratin, it is a basic protein which heterodimerizes with type I keratins to form hair and nails. The type II hair keratins are clustered in a region of chromosome 12q13 and are grouped into two distinct subfamilies based on structure similarity. One subfamily, consisting of KRTHB1, KRTHB3, and KRTHB6, is h…	-				N/A	N/A
LDHH4-5	KRT85	133841890	133846309	keratin 85 [Source:HGNC Symbol;Acc:HGNC:6462]	The protein encoded by this gene is a member of the keratin gene family. As a type II hair keratin, it is a basic protein which heterodimerizes with type I keratins to form hair and nails. The type II hair keratins are clustered in a region of chromosome 12q13 and are grouped into two distinct subfamilies based on structure similarity. One subfamily, consisting of KRTHB1, KRTHB3, and KRTHB6, is h…	-				-	-
LDHH4-5	KRT7	133962047	133975095	keratin 7 [Source:NCBI gene;Acc:101112716]	The protein encoded by this gene is a member of the keratin gene family. The type II cytokeratins consist of basic or neutral proteins which are arranged in pairs of heterotypic keratin chains coexpressed during differentiation of simple and stratified epithelial tissues. This type II cytokeratin is specifically expressed in the simple epithelia lining the cavities of the internal organs and in t…	-				Homozygous - Viable	Homozygous - Viable
LDHH4-5	KRT80	134021407	134042991	keratin 80 [Source:HGNC Symbol;Acc:HGNC:27056]	Keratins are intermediate filament proteins responsible for the structural integrity of epithelial cells and are subdivided into epithelial keratins and hair keratins. This gene's expression profile shows that it encodes a type II epithelial keratin, although structurally the encoded protein is more like a type II hair keratin. This protein is involved in cell differentiation, localizing near des…	-				Homozygous - Viable	Homozygous - Viable
LDHH4-5	ATG101	134096810	134099074	autophagy related 101 [Source:NCBI gene;Acc:101112968]	-	MGI:1915368	-	cellular component organization	-	N/A	N/A	-	-
LDHH4-5	NR4A1	134111451	134116506	nuclear receptor subfamily 4 group A member 1 [Source:HGNC Symbol;Acc:HGNC:7980]	This gene encodes a member of the steroid-thyroid hormone-retinoid receptor superfamily. Expression is induced by phytohemagglutinin in human lymphocytes and by serum stimulation of arrested fibroblasts. The encoded protein acts as a nuclear transcription factor. Translocation of the protein from the nucleus to mitochondria induces apoptosis. Multiple transcript variants encoding different isofor…	MGI:1352454	DNA binding; signaling receptor activity; signaling receptor binding; transcription	cell death; cell differentiation; cell population proliferation; nucleic acid-templated transcription; protein metabolic process; response to stimulus; system development	-	N/A	N/A	-	-
LDHH4-5	ACVR1B	134169941	134184003	activin A receptor type 1B [Source:HGNC Symbol;Acc:HGNC:172]	This gene encodes an activin A type IB receptor. Activins are dimeric growth and differentiation factors which belong to the transforming growth factor-beta (TGF-beta) superfamily of structurally related signaling proteins. Activins signal through a heteromeric complex of receptor serine kinases which include at least two type I and two type II receptors. This protein is a type I receptor which i…	MGI:1338944	carbohydrate derivative binding; signaling receptor activity; transferase	cell death; cell differentiation; cellular component organization; homeostatic process; immune system process; nucleic acid-templated transcription; protein metabolic process; response to stimulus; signaling; system development	embryonic lethality during organogenesis (complete penetrance); embryonic lethality prior to tooth bud stage; embryonic lethality prior to organogenesis; embryonic lethality (complete penetrance); preweaning lethality (complete penetrance)	Homozygous - Lethal	Homozygous - Lethal	-	-
LDHH4-5	ACVRL1	134229362	134236131	activin A receptor like type 1 [Source:HGNC Symbol;Acc:HGNC:175]	This gene encodes a type I cell-surface receptor for the TGF-beta superfamily of ligands. It shares with other type I receptors a high degree of similarity in serine-threonine kinase subdomains, a glycine- and serine-rich region (called the GS domain) preceding the kinase domain, and a short C-terminal tail. The encoded protein, sometimes termed ALK1, shares similar domain structures with other c…	MGI:1338946	carbohydrate derivative binding; signaling receptor activity; transferase	cell differentiation; cell population proliferation; cellular component organization; nucleic acid-templated transcription; protein metabolic process; response to stimulus; signaling; system development	embryonic lethality during organogenesis (complete penetrance); premature death; lethality throughout fetal growth and development (complete penetrance); postnatal lethality	N/A	Homozygous - Lethal	-	-
LDHH4-5	ANKRD33	134251826	134257790	ankyrin repeat domain 33 [Source:HGNC Symbol;Acc:HGNC:13788]	-	-	-	-	-	N/A	N/A	-	-
LDHH4-5	TMDD1	134327923	134328570	transmembrane and death domain 1 [Source:HGNC Symbol;Acc:HGNC:53646]		-	-	-	-	N/A	N/A	-	-
LDHH4-5	SCN8A	134334998	134457004	sodium voltage-gated channel alpha subunit 8 [Source:HGNC Symbol;Acc:HGNC:10596]	This gene encodes a member of the sodium channel alpha subunit gene family. The encoded protein forms the ion pore region of the voltage-gated sodium channel. This protein is essential for the rapid membrane depolarization that occurs during the formation of the action potential in excitable neurons. Mutations in this gene are associated with cognitive disability, pancerebellar atrophy and ataxia…	MGI:103169	carbohydrate derivative binding; transporter	establishment of localization; response to stimulus; signaling; system development	premature death; postnatal lethality; postnatal lethality (complete penetrance); postnatal lethality (incomplete penetrance)	N/A	Homozygous - Subviable	Ataxia, spinocerebellar, SCN8A-related in dog [OMIA 002194-9615]	-
LDHH4-5	SLC4A8	134584258	134645041	solute carrier family 4 member 8 [Source:HGNC Symbol;Acc:HGNC:11034]	The protein encoded by this gene is a membrane protein that functions to transport sodium and bicarbonate ions across the cell membrane. The encoded protein is important for pH regulation in neurons. The activity of this protein can be inhibited by 4,4'-Di-isothiocyanatostilbene-2,2'-disulfonic acid (DIDS). Several transcript variants encoding different isoforms have been found for this gene. [pr…	MGI:1928745	transporter	establishment of localization; homeostatic process; signaling	-	N/A	N/A	-	-
LDHH4-5	GALNT6	134693949	134722893	polypeptide N-acetylgalactosaminyltransferase 6 [Source:HGNC Symbol;Acc:HGNC:4128]	This gene encodes a member of the UDP-N-acetyl-alpha-D-galactosamine:polypeptide N-acetylgalactosaminyltransferase (GalNAc-T) family of enzymes. GalNAc-Ts initiate mucin-type O-linked glycosylation in the Golgi apparatus by catalyzing the transfer of GalNAc to serine and threonine residues on target proteins. They are characterized by an N-terminal transmembrane domain, a stem region, a lumenal c…	MGI:1891640	-	transferase	-	N/A	N/A	-	-
LDHH4-5	CELA1	134732401	134746733	chymotrypsin like elastase 1 [Source:NCBI gene;Acc:101114258]	Elastases form a subfamily of serine proteases that hydrolyze many proteins in addition to elastin. Humans have six elastase genes which encode the structurally similar proteins elastase 1, 2, 2A, 2B, 3A, and 3B. Unlike other elastases, pancreatic elastase 1 is not expressed in the pancreas. To date, elastase 1 expression has only been detected in skin keratinocytes. Clinical literature that desc…	MGI:95314	hydrolase	carbohydrate derivative metabolism; cell differentiation; cell population proliferation; nucleic acid-templated transcription; protein metabolic process; response to stimulus; signaling; system development	-	N/A	N/A	-	-
LDHH4-5	BIN2	134750526	134787072	bridging integrator 2 [Source:NCBI gene;Acc:101114507]	-		lipid binding	cellular component organization; establishment of localization; response to stimulus	-	Homozygous - Viable	Homozygous - Viable	-	-
LDHH4-5	SMAGP	134813142	134814094	small cell adhesion glycoprotein [Source:HGNC Symbol;Acc:HGNC:26918]	-	-	-	-	-	Homozygous - Viable	Homozygous - Viable	-	-
LDHH4-5	DAZAP2	134816952	134819829	DAZ associated protein 2 [Source:NCBI gene;Acc:101114764]	This gene encodes a proline-rich protein which interacts with the deleted in azoospermia (DAZ) and the deleted in azoospermia-like gene through the DAZ-like repeats. This protein also interacts with the transforming growth factor-beta signaling molecule SARA (Smad anchor for receptor activation), eukaryotic initiation factor 4G, and an E3 ubiquitinase that regulates its stability in splicing fact…	-	-	-	-	N/A	N/A	-	-
LDHH4-5	POU6F1	134849158	134869705	POU class 6 homeobox 1 [Source:HGNC Symbol;Acc:HGNC:9224]	-		DNA binding; transcription	cell differentiation; nucleic acid-templated transcription	-	N/A	N/A	-	-
LDHH4-5	TFCP2	134877931	134924951	transcription factor CP2 [Source:NCBI gene;Acc:101115865]	This gene encodes a transcription factor that binds the alpha-globin promoter and activates transcription of the alpha-globin gene. The encoded protein regulates erythroid gene expression, plays a role in the transcriptional switch of globin gene promoters, and it activates many other cellular and viral gene promoters. The gene product interacts with certain inflammatory response factors, and pol…	MGI:98509	DNA binding; transcription	nucleic acid-templated transcription	-	N/A	N/A	-	-
LDHH6	HIGD1C	135207157	135221760	HIG1 hypoxia inducible domain family member 1C [Source:NCBI gene;Acc:114113626]		-	-	-	-	N/A	N/A	-	-
LDHH6	TMPRSS12	135295156	135323791	transmembrane serine protease 12 [Source:HGNC Symbol;Acc:HGNC:28779]		MGI:1922252	hydrolase	protein metabolic process	-	N/A	N/A	-	-
LDHH6	ATF1	135353161	135372464	activating transcription factor 1 [Source:HGNC Symbol;Acc:HGNC:783]	This gene encodes an activating transcription factor, which belongs to the ATF subfamily and bZIP (basic-region leucine zipper) family. It influences cellular physiologic processes by regulating the expression of downstream target genes, which are related to growth, survival, and other cellular activities. This protein is phosphorylated at serine 63 in its kinase-inducible domain by serine/threon…		DNA binding, transcription	cell differentiation, cellular component organization, nucleic acid-templated transcription, system development	-	N/A	N/A	-	-
LDHH6	DIP2B	135427040	135541476	disco interacting protein 2 homolog B [Source:HGNC Symbol;Acc:HGNC:29284]	This gene encodes a member of the disco-interacting protein homolog 2 protein family. The encoded protein contains a binding site for the transcriptional regulator DNA methyltransferase 1 associated protein 1 as well as AMP-binding sites. The presence of these sites suggests that the encoded protein may participate in DNA methylation. This gene is located near a folate-sensitive fragile site, and…	MGI:2145977	-	-	-	N/A	N/A	-	-
LDHH6	LARP4	135677360	135722025	La ribonucleoprotein 4 [Source:NCBI gene;Acc:101118601]		MGI:2443114	RNA binding	cellular component organization, protein metabolic process	-	N/A	N/A	-	-
LDHH6	FAM186A	135746726	135844320	family with sequence similarity 186 member A [Source:HGNC Symbol;Acc:HGNC:26980]		-	-	-	-	N/A	N/A	-	-
LDHH6	LIMA1	135918246	135978778	LIM domain and actin binding 1 [Source:NCBI gene;Acc:101118861]	This gene encodes a cytoskeleton-associated protein that inhibits actin filament depolymerization and cross-links filaments in bundles. It is downregulated in some cancer cell lines. Alternatively spliced transcript variants encoding different isoforms have been described for this gene, and expression of some of the variants maybe independently regulated. [provided by RefSeq, Aug 2011]	MGI:1920992	cytoskeletal protein binding	cellular component organization, establishment of localization, homeostatic process, lipid metabolic process	preweaning lethality (incomplete penetrance)	Homozygous - Subviable	Homozygous - Subviable	-	-
LDHH6	COX14	136027278	136027451	cytochrome c oxidase assembly protein COX14 [Source:NCBI gene;Acc:101119459]	This gene encodes a small single-pass transmembrane protein that localizes to mitochondria. This protein may play a role in coordinating the early steps of cytochrome c oxidase (COX; also known as complex IV) subunit assembly and, in particular, the synthesis and assembly of the COX I subunit of the holoenzyme. Mutations in this gene have been associated with mitochondrial complex IV deficiency. …	MGI:1913629	-	cellular component organization	-	N/A	N/A	-	?Mitochondrial complex IV deficiency [OMIM 220110]
LDHH6	GPD1	136030727	136039330	glycerol-3-phosphate dehydrogenase 1 [Source:NCBI gene;Acc:101119894]	This gene encodes a member of the NAD-dependent glycerol-3-phosphate dehydrogenase family. The encoded protein plays a critical role in carbohydrate and lipid metabolism by catalyzing the reversible conversion of dihydroxyacetone phosphate (DHAP) and reduced nicotine adenine dinucleotide (NADH) to glycerol-3-phosphate (G3P) and NAD+. The encoded cytosolic protein and mitochondrial glycerol-3-phos…	-	-	-	-	N/A	N/A	-	-
LDHH6	SMARCD1	136043505	136054202	SWI/SNF related, matrix associated, actin dependent regulator of chromatin, subfamily d, member 1 [Source:HGNC Symbol;Acc:HGNC:11106]	The protein encoded by this gene is a member of the SWI/SNF family of proteins, whose members display helicase and ATPase activities and which are thought to regulate transcription of certain genes by altering the chromatin structure around those genes. The encoded protein is part of the large ATP-dependent chromatin remodeling complex SNF/SWI and has sequence similarity to the yeast Swp73 protei…	MGI:1933623	signaling receptor binding	cellular component organization, nucleic acid-templated transcription, system development	-	N/A	N/A	-	-
LDHH6	ASIC1	136054143	136079595	acid sensing ion channel subunit 1 [Source:NCBI gene;Acc:101120562]	This gene encodes a member of the acid-sensing ion channel (ASIC) family of proteins, which are part of the degenerin/epithelial sodium channel (DEG/ENaC) superfamily. Members of the ASIC family are sensitive to amiloride and function in neurotransmission. The encoded proteins function in learning, pain transduction, touch sensation, and development of memory and fear. Alternatively spliced trans…	MGI:1194915	transporter	establishment of localization, response to stimulus, signaling	-	Homozygous - Viable	Homozygous - Viable	-	-
LDHH6	RACGAP1	136116994	136134051	Rac GTPase activating protein 1 [Source:NCBI gene;Acc:101120998]	This gene encodes a GTPase-activating protein (GAP) that is a compoment of the centralspindlin complex. This protein binds activated forms of Rho GTPases and stimulates GTP hydrolysis, which results in negative regulation of Rho-mediated signals. This protein plays a regulatory role in cytokinesis, cell growth, and differentiation. Alternatively spliced transcript variants have been found for thi…	MGI:1349423	cytoskeletal protein binding, enzyme regulator, lipid binding	cell differentiation, cellular component organization, establishment of localization, response to stimulus, signaling	failure of zygotic cell division, premature death, embryonic lethality before implantation (complete penetrance)	N/A	Homozygous - Lethal	-	-
LDHH6	AQP6	136144860	136147440	aquaporin 6 [Source:HGNC Symbol;Acc:HGNC:639]	The protein encoded by this gene is an aquaporin protein, which functions as a water channel in cells. Aquaporins are a family of small integral membrane proteins related to the major intrinsic protein (MIP or AQP0). This protein is specific for the kidney. This gene and related family members AQP0, AQP2, and AQP5 reside in a cluster on chromosome 12q13. [provided by RefSeq, Jul 2008]	-	-	-	-	Homozygous - Viable	Homozygous - Viable	-	-
LDHH6	AQP5	136155831	136159185	aquaporin 5 [Source:HGNC Symbol;Acc:HGNC:638]	Aquaporin 5 (AQP5) is a water channel protein. Aquaporins are a family of small integral membrane proteins related to the major intrinsic protein (MIP or AQP0). Aquaporin 5 plays a role in the generation of saliva, tears and pulmonary secretions. AQP0, AQP2, AQP5, and AQP6 are closely related and all map to 12q13. [provided by RefSeq, Jul 2008]	MGI:106215	transporter	cellular component organization, establishment of localization, response to stimulus, system development	mortality/aging, prenatal lethality (incomplete penetrance)	N/A	Homozygous - Subviable	-	-
LDHH6	AQP2	136173376	136178344	aquaporin 2 [Source:NCBI gene;Acc:443024]	This gene encodes a water channel protein located in the kidney collecting tubule. It belongs to the MIP/aquaporin family, some members of which are clustered together on chromosome 12q13. Mutations in this gene have been linked to autosomal dominant and recessive forms of nephrogenic diabetes insipidus. [provided by RefSeq, Oct 2008]	MGI:1096865	cytoskeletal protein binding, transporter	cell death, cellular component organization, establishment of localization, homeostatic process, response to stimulus	mortality/aging, premature death, postnatal lethality (complete penetrance), postnatal lethality (incomplete penetrance)	N/A	Homozygous - Subviable	-	-
LDHH6	FAIM2	136228882	136262704	Fas apoptotic inhibitory molecule 2 [Source:NCBI gene;Acc:101121759]		-	-	-	-	N/A	N/A	-	-
LDHH6	NCKAP5L	136325824	136337102	NCK associated protein 5 like [Source:NCBI gene;Acc:101122265]		MGI:3609653	-	cellular component organization	-	N/A	N/A	-	-
LDHH6	TMBIM6	136357795	136366740	transmembrane BAX inhibitor motif containing 6 [Source:NCBI gene;Acc:101122511]		-	-	-	-	N/A	N/A	-	-
LDHH6	FMNL3	136397159	136450494	formin like 3 [Source:NCBI gene;Acc:101122937]	The protein encoded by this gene contains a formin homology 2 domain and has high sequence identity to the mouse Wbp3 protein. Two alternative transcripts encoding different isoforms have been described. [provided by RefSeq, Jul 2008]	MGI:109569	cytoskeletal protein binding,	cellular component organization, system development	preweaning lethality (incomplete penetrance)	Homozygous - Subviable	Homozygous - Subviable
LDHH6	PRPF40B	136450175	136464033	pre-mRNA processing factor 40 homolog B [Source:HGNC Symbol;Acc:HGNC:25031]	This gene encodes a WW-domain containing protein similar to yeast splicing factor PRP40. This protein has been shown to interact with Huntingtin and methyl CpG binding protein 2 (MeCP2). Alternative splicing results in different transcript variants. [provided by RefSeq, Aug 2014]	-	-	-	-	N/A	N/A	-	-
LDHH6	FAM186B	136480647	136495751	family with sequence similarity 186 member B [Source:HGNC Symbol;Acc:HGNC:25296]	This gene product is a member of the FAM186 family, however, its exact function is not known. Alternatively spliced transcript variants have been found for this gene. [provided by RefSeq, Sep 2009]	-	-	-	-	Homozygous - Viable	Homozygous - Viable	-	-
LDHH6	MCRS1	136511969	136519820	microspherule protein 1 [Source:NCBI gene;Acc:101123364]		MGI:1858420	enzyme regulator, RNA binding, transferase	cellular component organization, homeostatic process, nucleic acid-templated transcription, protein metabolic process, response to stimulus	embryonic lethality prior to organogenesis, embryonic lethality between implantation and somite formation (complete penetrance), preweaning lethality (complete penetrance)	Homozygous - Lethal	Homozygous - Lethal	-	-
LDHH6	KCNH3	136520560	136538460	potassium voltage-gated channel subfamily H member 3 [Source:HGNC Symbol;Acc:HGNC:6252]	The protein encoded by this gene is a voltage-gated potassium channel alpha subunit predominantly expressed in the forebrain. Studies in mice have found that cognitive function increases when this gene is knocked out. In humans, the encoded protein has been shown to be capable of binding glycoprotein 120 of the human immunodeficiency virus type 1 (HIV-1) envelope. Two transcript variants encoding…	MGI:1341723	transporter	establishment of localization	-	Homozygous - Viable	Homozygous - Viable	-	-
LDHH6	DNAJC22	136721255	136724181	DnaJ heat shock protein family (Hsp40) member C22 [Source:NCBI gene;Acc:101101970]		-	-	-	-	N/A	N/A	-	-
LDHH6	C1QL4	136734984	136737602	complement C1q like 4 [Source:NCBI gene;Acc:101118941]		-	-	-	-	N/A	N/A	-	-
LDHH6	TROAP	136738997	136745933	trophinin associated protein [Source:NCBI gene;Acc:101119203]		-	-	-	-	N/A	N/A	-	-
LDHH6	TUBA1B	136887717	136929972	tubulin alpha 1b [Source:HGNC Symbol;Acc:HGNC:18809]		MGI:107804	carbohydrate derivative binding, hydrolase, RNA binding	cellular component organization, response to stimulus	-	N/A	N/A	-	-
LDHH6	LMBR1L	136944764	136957292	limb development membrane protein 1 like [Source:NCBI gene;Acc:101102713]		MGI:1289247	signaling receptor activity	cell death, cell differentiation, cell population proliferation, establishment of localization, immune system process, response to stimulus, signaling, system development	-	N/A	N/A	-	-
LDHH6	RHEBL1	136976492	136982509	RHEB like 1 [Source:HGNC Symbol;Acc:HGNC:21166]		MGI:1916409	carbohydrate derivative binding, hydrolase	nucleic acid-templated transcription, response to stimulus, signaling	-	N/A	N/A	-	-
LDHH6	KMT2D	136982930	137019080	lysine methyltransferase 2D [Source:HGNC Symbol;Acc:HGNC:7133]	The protein encoded by this gene is a histone methyltransferase that methylates the Lys-4 position of histone H3. The encoded protein is part of a large protein complex called ASCOM, which has been shown to be a transcriptional regulator of the beta-globin and estrogen receptor genes. Mutations in this gene have been shown to be a cause of Kabuki syndrome. [provided by RefSeq, Oct 2010]	MGI:2682319	DNA binding, transcription, transferase	cell differentiation, cell population proliferation, cellular component organization, nucleic acid-templated transcription, protein metabolic process, response to stimulus, signaling	embryonic growth retardation, neonatal lethality (complete penetrance), embryonic lethality during organogenesis (complete penetrance), embryonic lethality between somite formation and embryo turning (complete penetrance)	N/A	Homozygous - Lethal	-	-
LDHH6	PRKAG1	137026540	137035155	protein kinase AMP-activated non-catalytic subunit gamma 1 [Source:HGNC Symbol;Acc:HGNC:9385]	The protein encoded by this gene is a regulatory subunit of the AMP-activated protein kinase (AMPK). AMPK is a heterotrimer consisting of an alpha catalytic subunit, and non-catalytic beta and gamma subunits. AMPK is an important energy-sensing enzyme that monitors cellular energy status. In response to cellular metabolic stresses, AMPK is activated, and thus phosphorylates and inactivates acetyl…	MGI:108411	carbohydrate derivative binding, enzyme regulator, transferase	establishment of localization, lipid metabolic process, protein metabolic process	-	N/A	N/A	-	-
LDHH6	WNT1	137053186	137056187	Wnt family member 1 [Source:NCBI gene;Acc:101103389]	The WNT gene family consists of structurally related genes which encode secreted signaling proteins. These proteins have been implicated in oncogenesis and in several developmental processes, including regulation of cell fate and patterning during embryogenesis. This gene is a member of the WNT gene family. It is very conserved in evolution, and the protein encoded by this gene is known to be 98%…	MGI:98953	DNA binding, signaling receptor binding	cell death, cell differentiation, cell population proliferation, cellular component organization, immune system process, nucleic acid-templated transcription, protein metabolic process, response to stimulus, signaling, system development	lethality throughout fetal growth and development (incomplete penetrance), neonatal lethality (complete penetrance), neonatal lethality (incomplete penetrance), prenatal lethality (complete penetrance), preweaning lethality (incomplete penetrance)	Homozygous - Subviable	Homozygous - Subviable	-	Osteogenesis imperfecta, type XV [OMIM 615220]
LDHH6	FKBP11	137099804	137103120	FKBP prolyl isomerase 11 [Source:NCBI gene;Acc:101103798]	FKBP11 belongs to the FKBP family of peptidyl-prolyl cis/trans isomerases, which catalyze the folding of proline-containing polypeptides. The peptidyl-prolyl isomerase activity of FKBP proteins is inhibited by the immunosuppressant compounds FK506 and rapamycin (Rulten et al., 2006 [PubMed 16596453]).[supplied by OMIM, Mar 2008]	MGI:1913370	-	-	-	Homozygous - Viable	Homozygous - Viable	-	-
LDHH6	CCDC65	137102085	137112170	coiled-coil domain containing 65 [Source:NCBI gene;Acc:101104220]	This gene encodes a sperm tail protein that is highly expressed in adult testis, spermatocytes and spermatids. The protein plays a critical role in the assembly of the nexin-dynein regulatory complex. Mutations in this gene result in primary ciliary dyskinesia. [provided by RefSeq, Nov 2013]	MGI:2146001	-	cellular component organization	preweaning lethality (incomplete penetrance)	Homozygous - Subviable	Homozygous - Subviable	-	Ciliary dyskinesia, primary, 27 [OMIM 615504]
LDHH6	RND1	137141796	137151088	Rho family GTPase 1 [Source:NCBI gene;Acc:101104473]	This gene encodes a protein that belongs to the Rho GTPase family. Members of this family regulate the organization of the actin cytoskeleton in response to extracellular growth factors. A similar protein in rat interacts with a microtubule regulator to control axon extension. [provided by RefSeq, Apr 2014]	MGI:2444878	carbohydrate derivative binding, hydrolase, signaling receptor binding	cell differentiation, cellular component organization, response to stimulus, signaling, system development	-	N/A	N/A	-	-
LDHH6	DDX23	137152522	137166436	DEAD-box helicase 23 [Source:NCBI gene;Acc:101104730]	This gene encodes a member of the DEAD box protein family. DEAD box proteins, characterized by the conserved motif Asp-Glu-Ala-Asp (DEAD), are putative RNA helicases. They are implicated in a number of cellular processes involving alteration of RNA secondary structure, such as translation initiation, nuclear and mitochondrial splicing, and ribosome and spliceosome assembly. Based on their distrib…	MGI:1921601	RNA binding	-	preweaning lethality (complete penetrance)	Homozygous - Lethal	Homozygous - Lethal	-	-
LDHH6	CACNB3	137168993	137176889	calcium voltage-gated channel auxiliary subunit beta 3 [Source:NCBI gene;Acc:101104978]	This gene encodes a regulatory beta subunit of the voltage-dependent calcium channel. Beta subunits are composed of five domains, which contribute to the regulation of surface expression and gating of calcium channels and may also play a role in the regulation of transcription factors and calcium transport. [provided by RefSeq, Oct 2011]	MGI:103307	transporter,	cellular component organization, establishment of localization, homeostatic process, immune system process, response to stimulus, signaling	-	N/A	N/A	-	-
LDHH6	ADCY6	137206277	137224517	adenylate cyclase 6 [Source:HGNC Symbol;Acc:HGNC:237]	This gene encodes a member of the adenylyl cyclase family of proteins, which are required for the synthesis of cyclic AMP. All members of this family have an intracellular N-terminus, a tandem repeat of six transmembrane domains separated by a cytoplasmic loop, and a C-terminal cytoplasmic domain. The two cytoplasmic regions bind ATP and form the catalytic core of the protein. Adenylyl cyclases a…	MGI:87917	carbohydrate derivative binding, signaling receptor binding	carbohydrate derivative metabolism, cell differentiation, cellular component organization, homeostatic process, response to stimulus, signaling, system development	-	Homozygous - Viable	Homozygous - Viable	-	?Lethal congenital contracture syndrome 8 [OMIM 616287]
LDHH6	TEX49	137227325	137254969	testis expressed 49 [Source:HGNC Symbol;Acc:HGNC:48628]		-	-	-	-	-	-	-	-
LDHH6	CCNT1	137270025	137306467	cyclin T1 [Source:NCBI gene;Acc:101106415]	This gene encodes a member of the highly conserved cyclin C subfamily. The encoded protein tightly associates with cyclin-dependent kinase 9, and is a major subunit of positive transcription elongation factor b (p-TEFb). In humans, there are multiple forms of positive transcription elongation factor b, which may include one of several different cyclins along with cyclin-dependent kinase 9. The co…		DNA binding, enzyme regulator, RNA binding	nucleic acid-templated transcription, protein metabolic process	-	N/A	N/A	-	-
LDHH6	KANSL2	137315738	137333134	KAT8 regulatory NSL complex subunit 2 [Source:HGNC Symbol;Acc:HGNC:26024]		MGI:1916862	transferase	cellular component organization, protein metabolic process	-	N/A	N/A	-	-
LDHH6	LALBA	137390403	137392415	lactalbumin alpha [Source:HGNC Symbol;Acc:HGNC:6480]	This gene encodes alpha-lactalbumin, a principal protein of milk. Alpha-lactalbumin forms the regulatory subunit of the lactose synthase (LS) heterodimer and beta 1,4-galactosyltransferase (beta4Gal-T1) forms the catalytic component. Together, these proteins enable LS to produce lactose by transfering galactose moieties to glucose. As a monomer, alpha-lactalbumin strongly binds calcium and zinc i…	-	-	-	-	N/A	N/A	-	-
LDHH6	OR5BS1P	137462191	137466149	olfactory receptor family 5 subfamily BS member 1 pseudogene [Source:HGNC Symbol;Acc:HGNC:19627]	Olfactory receptors interact with odorant molecules in the nose, to initiate a neuronal response that triggers the perception of a smell. The olfactory receptor proteins are members of a large family of G-protein-coupled receptors (GPCR) arising from single coding-exon genes. Olfactory receptors share a 7-transmembrane domain structure with many neurotransmitter and hormone receptors and are resp…	-	-	-	-	-	-	-	-
LDHH6	C12orf54	137755159	137776418	chromosome 3 C12orf54 homolog [Source:NCBI gene;Acc:101107343]		-	-	-	-	-	-	-	-
LDHH6	ZNF641	138059413	138068134	zinc finger protein 641 [Source:HGNC Symbol;Acc:HGNC:31834]		-	-	-	-	Homozygous - Viable	Homozygous - Viable	-	-
LDHH6	OR10AD1	138181645	138182634	olfactory receptor 10AD1-like [Source:NCBI gene;Acc:101106515]	Olfactory receptors interact with odorant molecules in the nose, to initiate a neuronal response that triggers the perception of a smell. The olfactory receptor proteins are members of a large family of G-protein-coupled receptors (GPCR) arising from single coding-exon genes. Olfactory receptors share a 7-transmembrane domain structure with many neurotransmitter and hormone receptors and are resp…	-	-	-	-	N/A	N/A	-	-
LDHH6	CCDC184	138196161	138196736	coiled-coil domain containing 184 [Source:HGNC Symbol;Acc:HGNC:33749]		MGI:2146066	-	-	-	N/A	N/A	-	-
LDHH6	ASB8	138198426	138235446	ankyrin repeat and SOCS box containing 8 [Source:NCBI gene;Acc:101108118]		MGI:1925791	-	response to stimulus, signaling	-	Homozygous - Viable	Homozygous - Viable	-	-
LDHH6	PFKM	138238132	138280543	phosphofructokinase, muscle [Source:NCBI gene;Acc:443489]	Three phosphofructokinase isozymes exist in humans: muscle, liver and platelet. These isozymes function as subunits of the mammalian tetramer phosphofructokinase, which catalyzes the phosphorylation of fructose-6-phosphate to fructose-1,6-bisphosphate. Tetramer composition varies depending on tissue type. This gene encodes the muscle-type isozyme. Mutations in this gene have been associated with …	MGI:97548	carbohydrate derivative binding, transferase	carbohydrate derivative metabolism, cellular component organization, establishment of localization, homeostatic process, nucleic acid-templated transcription, signaling	lethality at weaning (incomplete penetrance), premature death	N/A	Homozygous - Subviable	Glycogen storage disease VII (dog)[OMIA 000421-9615]	Glycogen storage disease VII [OMIM 232800]
LDHH6	SENP1	138282207	138331370	SUMO specific peptidase 1 [Source:NCBI gene;Acc:101108642]	This gene encodes a cysteine protease that specifically targets members of the small ubiquitin-like modifier (SUMO) protein family. This protease regulates SUMO pathways by deconjugating sumoylated proteins. This protease also functions to process the precursor SUMO proteins into their mature form. Alternate splicing results in multiple transcript variants. [provided by RefSeq, Jun 2012]	MGI:2445054	hydrolase	-	lethality throughout fetal growth and development (complete penetrance), lethality throughout fetal growth and development (incomplete penetrance), postnatal lethality (complete penetrance), prenatal lethality, prenatal lethality (complete penetrance)	N/A	Homozygous - Subviable	-	-
LDHH6	COL2A1	138375066	138404671	collagen type II alpha 1 chain [Source:HGNC Symbol;Acc:HGNC:2200]	This gene encodes the alpha-1 chain of type II collagen, a fibrillar collagen found in cartilage and the vitreous humor of the eye. Mutations in this gene are associated with achondrogenesis, chondrodysplasia, early onset familial osteoarthritis, SED congenita, Langer-Saldino achondrogenesis, Kniest dysplasia, Stickler syndrome type I, and spondyloepimetaphyseal dysplasia Strudwick type. In addit…	MGI:88452	carbohydrate derivative binding	-	neonatal lethality (complete penetrance), neonatal lethality (incomplete penetrance), perinatal lethality (complete penetrance), postnatal lethality (incomplete penetrance), prenatal lethality (incomplete penetrance)	N/A	Homozygous - Subviable	Bulldog calf (cow) [OMIA 001926-9913] AD	-
LDHH7	TMEM192	29385	48050	transmembrane protein 192 [Source:HGNC Symbol;Acc:HGNC:26775]		MGI:1914476	-	-	-	N/A	N/A	-	-
LDHH7	KLHL2	223102	379052	kelch like family member 2 [Source:HGNC Symbol;Acc:HGNC:6353]		MGI:1924363	-	-	-	Homozygous - Viable	Homozygous - Viable	-	-
LDHH7	MSMO1	387575	403155	methylsterol monooxygenase 1 [Source:HGNC Symbol;Acc:HGNC:10545]	Sterol-C4-mehtyl oxidase-like protein was isolated based on its similarity to the yeast ERG25 protein. It contains a set of putative metal binding motifs with similarity to that seen in a family of membrane desaturases-hydroxylases. The protein is localized to the endoplasmic reticulum membrane and is believed to function in cholesterol biosynthesis. Alternatively spliced transcript variants enco…	MGI:1913484	oxidoreductase [MGI:1913484 ]	lipid metabolic process	-	N/A	N/A	-	Microcephaly, congenital cataract, and psoriasiform dermatitis [OMIM 616834]
LDHH7	CPE	447243	586279	carboxypeptidase E [Source:NCBI gene;Acc:443028]	This gene encodes a member of the M14 family of metallocarboxypeptidases. The encoded preproprotein is proteolytically processed to generate the mature peptidase. This peripheral membrane protein cleaves C-terminal amino acid residues and is involved in the biosynthesis of peptide hormones and neurotransmitters, including insulin. This protein may also function independently of its peptidase acti…	MGI:101932	hydrolase, signaling receptor binding	establishment of localization, protein metabolic process, response to stimulus, signaling, system development	infertilty, male infertility, reduced fertility	Homozygous - Viable	Homozygous - Viable	-	-
LDHH7	TLL1	1296804	1628237	tolloid like 1 [Source:HGNC Symbol;Acc:HGNC:11843]	This gene encodes an astacin-like, zinc-dependent, metalloprotease that belongs to the peptidase M12A family. This protease processes procollagen C-propeptides, such as chordin, pro-biglycan and pro-lysyl oxidase. Studies in mice suggest that this gene plays multiple roles in the development of mammalian heart, and is essential for the formation of the interventricular septum. Allelic variants of…	MGI:106923	hydrolase	cell differentiation, protein metabolic process	lethality throughout fetal growth and development (incomplete penetrance) (heart /cardiac development)	N/A	Homozygous - Subviable	-	-
LDHH7	MAP9	1719806	1764230	microtubule associated protein 9 [Source:NCBI gene;Acc:101122383]	ASAP is a microtubule-associated protein required for spindle function, mitotic progression, and cytokinesis (Saffin et al., 2005 [PubMed 16049101]).[supplied by OMIM, Mar 2008]	MGI:2442208	cytoskeletal protein binding	cellular component organization	-	N/A	N/A	-	-
LDHH7	NPY2R	1868627	1869781	neuropeptide Y receptor Y2 [Source:NCBI gene;Acc:101122628]		MGI:108418	signaling receptor activity	establishment of localization, homeostatic process, response to stimulus, signaling, system development	increased sensitivity to xenobiotic induced morbidity/mortality	N/A	-
LDHH7	RBM46	2341537	2397756	RNA binding motif protein 46 [Source:NCBI gene;Acc:101123151]	-	MGI:3645057	RNA binding	RNA binding	-	N/A	N/A	-	-
LDHH8	BCL2A1	25012227	25018197	BCL2 related protein A1 [Source:HGNC Symbol;Acc:HGNC:991]	This gene encodes a member of the BCL-2 protein family. The proteins of this family form hetero- or homodimers and act as anti- and pro-apoptotic regulators that are involved in a wide variety of cellular activities such as embryonic development, homeostasis and tumorigenesis. The protein encoded by this gene is able to reduce the release of pro-apoptotic cytochrome c from mitochondria and block …	MGI:102687	-	cell death, homeostatic process, immune system process, response to stimulus, signaling	decreased sensitivity to induced morbidity/mortality	N/A	-	-	-
LDHH8	FAH	25066854	25166539	zinc finger AN1-type containing 6 [Source:NCBI gene;Acc:101114817]/ Fumarylacetoacetate hydrolase	This gene encodes the last enzyme in the tyrosine catabolism pathway. FAH deficiency is associated with Type 1 hereditary tyrosinemia (HT). [provided by RefSeq, Jul 2008]	MGI:95482	hydrolase	-	increased sensitivity to xenobiotic induced morbidity/mortality, increased sensitivity to induced morbidity/mortality, neonatal lethality (complete penetrance), postnatal lethality (complete penetrance)	N/A	Homozygous - Lethal	-	Tyrosinemia, type I [OMIM 276700]
LDHH8	CTXND1	25180702	25180881	cortexin domain containing 1 [Source:NCBI gene;Acc:114109012]		-	-	-	-	N/A	N/A	-	-
LDHH8	ARNT2	25331556	25480510	aryl hydrocarbon receptor nuclear translocator 2	This gene encodes a member of the basic-helix-loop-helix-Per-Arnt-Sim (bHLH-PAS) superfamily of transcription factors. The encoded protein acts as a partner for several sensor proteins of the bHLH-PAS family, forming heterodimers with the sensor proteins that bind regulatory DNA sequences in genes responsive to developmental and environmental stimuli. Under hypoxic conditions, the encoded protein…	MGI:107188	DNA binding, signaling receptor binding, transcription	cell death, cell population proliferation, nucleic acid-templated transcription, response to stimulus, signaling, system development	perinatal lethality (incomplete penetrance), postnatal lethality (complete penetrance)	N/A	Homozygous - Subviable	-	?Webb-Dattani syndrome [OMIM 615926]
LDHH8	CEMIP	25762371	25828153	cell migration inducing hyaluronidase 1 [Source:HGNC Symbol;Acc:HGNC:29213]		-	-	-	-	N/A	N/A	-	-
LDHH8	MESD	25854181	25861572	mesoderm development LRP chaperone [Source:NCBI gene;Acc:101116430]		MGI:1891421	signaling receptor binding	cellular component organization, establishment of localization, response to stimulus, signaling	failure to form the primitive stream and absence of mesodermal derivatives	N/A	Homozygous - Lethal	-	-
LDHH8	TLNRD1	25877128	25878952	talin rod domain containing 1 [Source:HGNC Symbol;Acc:HGNC:13519]	This gene encodes a protein that is regulated by micro RNA MiR-574-3, and is thought to have an oncogenic function in human bladder cancer. A similar gene in mouse is located in a chromosomal region critical for differentiation of mesoderm, which affects embryo patterning and the formation of heart, muscle, blood, skeleton and the urogenital system. The mouse gene is expressed in early developmen…	MGI:1891420	cytoskeletal protein binding	-	-	N/A	N/A	-	-
LDHH8	CFAP161	25979649	26002689	cilia and flagella associated protein 161 [Source:NCBI gene;Acc:101116681]			-	-	-	Homozygous - Viable	Homozygous - Viable	-	-
LDHH8	IL16	26027666	26139840	interleukin 16 [Source:HGNC Symbol;Acc:HGNC:5980]	The protein encoded by this gene is a pleiotropic cytokine that functions as a chemoattractant, a modulator of T cell activation, and an inhibitor of HIV replication. The signaling process of this cytokine is mediated by CD4. The product of this gene undergoes proteolytic processing, which is found to yield two functional proteins. The cytokine function is exclusively attributed to the secreted C…	MGI:1270855	signaling receptor binding	establishment of localization, immune system process, response to stimulus, signaling	-	N/A	N/A	-	-
LDHH8	STARD5	26142227	26150244	StAR related lipid transfer domain containing 5 [Source:NCBI gene;Acc:101117196]	Proteins containing a steroidogenic acute regulatory-related lipid transfer (START) domain are often involved in the trafficking of lipids and cholesterol between diverse intracellular membranes. This gene is a member of the StarD subfamily that encodes START-related lipid transfer proteins. The protein encoded by this gene is a cholesterol transporter and is also able to bind and transport other…	MGI:2156765	lipid binding, transporter	cellular component organization, establishment of localization	-	N/A	N/A	-	-
LDHH8	TMC3	26159775	26214573	transmembrane channel like 3 [Source:NCBI gene;Acc:101117450]		-	-	-	-	Homozygous - Viable	Homozygous - Viable	-	-
LDHH8	MCEE	26368061	26376138	methylmalonyl-CoA epimerase [Source:NCBI gene;Acc:101117702]	The product of this gene catalyzes the interconversion of D- and L-methylmalonyl-CoA during the degradation of branched chain amino acids. odd chain-length fatty acids, and other metabolites. Mutations in this gene result in methylmalonyl-CoA epimerase deficiency, which is presented as mild to moderate methylmalonic aciduria. [provided by RefSeq, Jul 2008]	MGI:1920974	-	carbohydrate derivative metabolism	-	N/A	N/A	-	Methylmalonyl-CoA epimerase deficiency [OMIM 251120]
LDHH8	MPHOSPH10	26376582	26392166	M-phase phosphoprotein 10 [Source:NCBI gene;Acc:101117967]	This gene encodes a protein that is phosphorylated during mitosis. The protein localizes to the nucleolus during interphase and to the chromosomes during M phase. The protein associates with the U3 small nucleolar ribonucleoprotein 60-80S complexes and may be involved in pre-rRNA processing. [provided by RefSeq, Dec 2010]	MGI:1915223	-	-	-	N/A	N/A	-	-
LDHH8	FAN1	26392642	26413577	FANCD2 and FANCI associated nuclease 1 [Source:NCBI gene;Acc:101118223]	This gene plays a role in DNA interstrand cross-link repair and encodes a protein with 5' flap endonuclease and 5'-3' exonuclease activity. Mutations in this gene cause karyomegalic interstitial nephritis. Alternatively spliced transcript variants encoding distinct isoforms have been described. [provided by RefSeq, Feb 2016]	MGI:3045266	DNA binding, hydrolase	response to stimulus	increased sensitivity to xenobiotic induced morbidity/mortality	Homozygous - Viable	Homozygous - Viable	Fanconi syndrome (dog) [OMIA 000366-9615]	Interstitial nephritis, karyomegalic [OMIM 614817]
LDHH8	MTMR10	26417033	26455724	myotubularin related protein 10 [Source:NCBI gene;Acc:101118477]		-	-	-	-	N/A	N/A	-	-
LDHH8	TRPM1	26464355	26528316	transient receptor potential cation channel subfamily M member 1 [Source:NCBI gene;Acc:101118732]	This gene encodes a member of the transient receptor potential melastatin subfamily of transient receptor potential ion channels. The encoded protein is a calcium permeable cation channel that is expressed in melanocytes and may play a role in melanin synthesis. Specific mutations in this gene are the cause autosomal recessive complete congenital stationary night blindness-1C. The expression of t…	MGI:1330305	transporter	cell differentiation, cellular component organization, establishment of localization, homeostatic process, response to stimulus, signaling, system development	-	Homozygous - Viable	Homozygous - Viable	Night blindness, congenital stationary (horse [OMIA 001341-9796], Coat colour, Leopard Complexe Spotting [OMIA 002139-9796]	Night blindness, congenital stationary (complete), 1C, autosomal recessive [OMIM 613216]
LDHH8	APBA2	27094574	27137007	amyloid beta precursor protein binding family A member 2 [Source:HGNC Symbol;Acc:HGNC:579]	The protein encoded by this gene is a member of the X11 protein family. It is a neuronal adapter protein that interacts with the Alzheimer's disease amyloid precursor protein (APP). It stabilizes APP and inhibits production of proteolytic APP fragments including the A beta peptide that is deposited in the brains of Alzheimer's disease patients. This gene product is believed to be involved in sign…	-	-	-	-	N/A	N/A	-	-
LDHH8	FAM189A1	27141902	27196502	family with sequence similarity 189 member A1 [Source:HGNC Symbol;Acc:HGNC:29075]		-	-	-	-	N/A	N/A	-	-
LDHH8	TJP1	27453888	27703839	tight junction protein 1 [Source:HGNC Symbol;Acc:HGNC:11827]	This gene encodes a member of the membrane-associated guanylate kinase (MAGUK) family of proteins, and acts as a tight junction adaptor protein that also regulates adherens junctions. Tight junctions regulate the movement of ions and macromolecules between endothelial and epithelial cells. The multidomain structure of this scaffold protein, including a postsynaptic density 95/disc-large/zona occl…	MGI:98759	-	cell differentiation, cellular component organization, system development	decreased embryo size, embryonic lethality during organogenesis (complete penetrance)	N/A	Homozygous - Lethal	-	-
LDHH8	TARS3	27809147	27853649	threonyl-tRNA synthetase 3 [Source:HGNC Symbol;Acc:HGNC:24728]		-	-	-	-	N/A	N/A	-	-
LDHH8	TM2D3	27856079	27868432	TM2 domain containing 3 [Source:NCBI gene;Acc:101119939]	The protein encoded by this gene contains a structural module related to that of the seven transmembrane domain G protein-coupled receptor superfamily. This protein has sequence and structural similarities to the beta-amyloid binding protein (BBP), but, unlike BBP, it does not regulate a response to beta-amyloid peptide. This protein may have regulatory roles in cell death or proliferation signal…	MGI:1915884	-	-	preweaning lethality (complete penetrance)	Homozygous - Lethal	Homozygous - Lethal	-	-
LDHH8	PCSK6	28057305	28177461	proprotein convertase subtilisin/kexin type 6 [Source:HGNC Symbol;Acc:HGNC:8569]	This gene encodes a member of the subtilisin-like proprotein convertase family, which includes proteases that process protein and peptide precursors trafficking through regulated or constitutive branches of the secretory pathway. The encoded protein undergoes an initial autocatalytic processing event in the ER to generate a heterodimer which exits the ER and sorts to the trans-Golgi network where…	MGI:102897	carbohydrate derivative binding, hydrolase	carbohydrate derivative metabolism, establishment of localization,protein metabolic process	lethality throughout fetal growth and development (incomplete penetrance)	N/A	Homozygous - Subviable	-	-
LDHH8	SNRPA1	28192592	28202484	small nuclear ribonucleoprotein polypeptide A' [Source:NCBI gene;Acc:100145869]		MGI:1916231	RNA binding	-	-	N/A	N/A	-	-
LDHH9-10	NRG4	30269005	30330172	neuregulin 4 [Source:HGNC Symbol;Acc:HGNC:29862]	-				-	N/A	N/A
LDHH9-10	TMEM266	30432518	30499740	transmembrane protein 266 [Source:HGNC Symbol;Acc:HGNC:26763]	-	-			-	N/A	N/A
LDHH9-10	ISL2	30628852	30633792	ISL LIM homeobox 2 [Source:NCBI gene;Acc:101103270]	-	MGI:109156	DNA binding; transcription	cell differentiation; cellular component organization; nucleic acid-templated transcription; response to stimulus; system development	neonatal lethality (complete penetrance)	N/A	Homozygous - Lethal		-
LDHH9-10	SCAPER	30639573	31017325	S-phase cyclin A associated protein in the ER [Source:HGNC Symbol;Acc:HGNC:13081]	-	MGI:1925976	-	-	preweaning lethality (incomplete penetrance)	Homozygous - Subviable	Homozygous - Subviable	-	-
LDHH9-10	RCN2	31059610	31077349	reticulocalbin 2 [Source:HGNC Symbol;Acc:HGNC:9935]	The protein encoded by this gene is a calcium-binding protein located in the lumen of the ER. The protein contains six conserved regions with similarity to a high affinity Ca(+2)-binding motif, the EF-hand. This gene maps to the same region as type 4 Bardet-Biedl syndrome, suggesting a possible causative role for this gene in the disorder. Alternatively spliced transcript variants encoding differ…	-	-	-	-	Homozygous - Viable	Homozygous - Viable	-	-
LDHH9-10	PSTPIP1	31150141	31175077	proline-serine-threonine phosphatase interacting protein 1 [Source:HGNC Symbol;Acc:HGNC:9580]	This gene encodes a cytoskeletal protein that is highly expressed in hemopoietic tissues. This protein functions via its interaction with several different proteins involved in cytoskeletal organization and inflammatory processes. It binds to the cytoplasmic tail of CD2, an effector of T cell activation and adhesion, downregulating CD2-triggered adhesion. It binds PEST-type protein tyrosine phosp…	MGI:1321396	cytoskeletal protein binding	establishment of localization; immune system process; response to stimulus	-	N/A	N/A	-	-
LDHH9-10	TSPAN3	31191409	31219680	tetraspanin 3 [Source:NCBI gene;Acc:101103760]	The protein encoded by this gene is a member of the transmembrane 4 superfamily, also known as the tetraspanin family. Most of these members are cell-surface proteins that are characterized by the presence of four hydrophobic domains. The proteins mediate signal transduction events that play a role in the regulation of cell development, activation, growth and motility. The use of alternate polyad…	-	-	-	-	N/A	N/A	-	-
LDHH9-10	PEAK1	31260746	31425609	pseudopodium enriched atypical kinase 1 [Source:HGNC Symbol;Acc:HGNC:29431]	This gene encodes a non-receptor tyrosine kinase that is a member of the new kinase family three (NFK3) family. In migrating cells, the encoded protein is associated with the actin cytoskeleton and focal adhesions and promotes developing focal adhesion elongation. This protein may play a role in the regulation of cell migration, proliferation and cancer metastasis. [provided by RefSeq, Mar 2014]	MGI:2442366	carbohydrate derivative binding; transferase	cell differentiation; cellular component organization; protein metabolic process	-	N/A	N/A	-	-
LDHH9-10	HMG20A	31583569	31657153	high mobility group 20A [Source:NCBI gene;Acc:101104609]	-	MGI:1914117	DNA binding	cell differentiation; cellular component organization; nucleic acid-templated transcription; protein metabolic process; system development	preweaning lethality (complete penetrance)	Homozygous - Lethal	Homozygous - Lethal	-	-
LDHH9-10	LINGO1	31796514	31798530	leucine rich repeat and Ig domain containing 1 [Source:HGNC Symbol;Acc:HGNC:21205]	-	MGI:1915522	signaling receptor binding	cell differentiation; cellular component organization; response to stimulus; signaling; system development	-	N/A	N/A		Mental retardation, autosomal recessive 64 [OMIM 618103]
LDHH9-10	ODF3L1	32062362	32066030	outer dense fiber of sperm tails 3 like 1 [Source:NCBI gene;Acc:101104861]	-	-	-	-	-	N/A	N/A	-	-
LDHH9-10	CSPG4	32077781	32112613	chondroitin sulfate proteoglycan 4 [Source:HGNC Symbol;Acc:HGNC:2466]	A human melanoma-associated chondroitin sulfate proteoglycan plays a role in stabilizing cell-substratum interactions during early events of melanoma cell spreading on endothelial basement membranes. CSPG4 represents an integral membrane chondroitin sulfate proteoglycan expressed by human malignant melanoma cells. [provided by RefSeq, Jul 2008]	-	-	-	-	Homozygous - Viable	Homozygous - Viable	-	-
LDHH9-10	SNX33	32128688	32136866	sorting nexin 33 [Source:NCBI gene;Acc:101105362]	The protein encoded by this gene is involved in cytoskeletal reorganization, vesicle trafficking, endocytosis, and mitosis. The encoded protein is essential for the creation of the cleavage furrow during mitosis and for completion of mitosis. Two transcript variants encoding different isoforms have been found for this gene. [provided by RefSeq, Dec 2015]	MGI:2443239	lipid binding	cellular component organization, establishment of localization, protein metabolic process	-	Homozygous - Viable	Homozygous - Viable	-	-
LDHH9-10	SNUPN	32173543	32187847	snurportin 1 [Source:NCBI gene;Acc:101105604]	The nuclear import of the spliceosomal snRNPs U1, U2, U4 and U5, is dependent on the presence of a complex nuclear localization signal. The latter is composed of the 5'-2,2,7-terminal trimethylguanosine (m3G) cap structure of the U snRNA and the Sm core domain. The protein encoded by this gene interacts specifically with m3G-cap and functions as an snRNP-specific nuclear import receptor. Alternat…	MGI:1913319	RNA binding, transporter	establishment of localization	-	N/A	N/A	-	-
LDHH9-10	PTPN9	32205183	32275996	protein tyrosine phosphatase non-receptor type 9 [Source:NCBI gene;Acc:101105855]	The protein encoded by this gene is a member of the protein tyrosine phosphatase (PTP) family. PTPs are known to be signaling molecules that regulate a variety of cellular processes including cell growth, differentiation, mitotic cycle, and oncogenic transformation. This PTP contains an N-terminal domain that shares a significant similarity with yeast SEC14, which is a protein that has phosphatid…	MGI:1928376	hydrolase	cell differentiation, cellular component organization, protein metabolic process, system development	lethality throughout fetal growth and development (incomplete penetrance), postnatal lethality (incomplete penetrance)	N/A	Homozygous - Subviable	-	-
LDHH9-10	SIN3A	32306824	32350121	SIN3 transcription regulator family member A [Source:NCBI gene;Acc:101106112]	The protein encoded by this gene is a transcriptional regulatory protein. It contains paired amphipathic helix (PAH) domains, which are important for protein-protein interactions and may mediate repression by the Mad-Max complex. [provided by RefSeq, Jul 2008]	MGI:107157	DNA binding, hydrolase, RNA binding, transcription	cell death, cell differentiation, cellular component organization, homeostatic process, immune system process, nucleic acid-templated transcription, protein metabolic process, response to stimulus, system development	embryonic lethality between implantation and somite formation (complete penetrance)	N/A	Homozygous - Lethal	-	-
LDHH9-10	MAN2C1	32353253	32364572	mannosidase alpha class 2C member 1 [Source:HGNC Symbol;Acc:HGNC:6827]		MGI:107157	DNA binding, hydrolase, RNA binding, transcription		embryonic lethality between implantation and somite formation (complete penetrance)	N/A	Homozygous - Lethal	-	-
LDHH9-10	NEIL1	32365507	32371937	nei like DNA glycosylase 1 [Source:HGNC Symbol;Acc:HGNC:18448]	This gene is a member of the Nei endonuclease VIII-like gene family which encodes DNA glycosylases. The encoded enzyme participates in the DNA repair pathway by initiating base excision repair by removing damaged bases, primarily oxidized pyrimidines. Multiple transcript variants encoding different isoforms have been found for this gene. [provided by RefSeq, Feb 2012]	MGI:1920024	DNA binding, hydrolase	response to stimulus	-	Homozygous - Viable	Homozygous - Viable	-	-
LDHH9-10	COMMD4	32381605	32386854	COMM domain containing 4 [Source:NCBI gene;Acc:101106628]		-	-	-	-	N/A	N/A	-	-
LDHH9-10	C15orf39	32440290	32450602	chromosome 15 open reading frame 39 [Source:HGNC Symbol;Acc:HGNC:24497]		-	-	-	-	N/A	N/A	-	-
LDHH9-10	PPCDC	32579001	32598213	phosphopantothenoylcysteine decarboxylase [Source:NCBI gene;Acc:101107138]	Biosynthesis of coenzyme A (CoA) from pantothenic acid (vitamin B5) is an essential universal pathway in prokaryotes and eukaryotes. PPCDC (EC 4.1.1.36), one of the last enzymes in this pathway, converts phosphopantothenoylcysteine to 4-prime-phosphopantetheine (Daugherty et al., 2002 [PubMed 11923312]).[supplied by OMIM, Mar 2008]	-	-	-	-	N/A	N/A	-	-
LDHH9-10	SCAMP5	32606249	32612056	secretory carrier membrane protein 5 [Source:HGNC Symbol;Acc:HGNC:30386]		MGI:1928948	-	cellular component organization, establishment of localization, response to stimulus, signaling	preweaning lethality (complete penetrance)	Homozygous - Lethal	Homozygous - Lethal	-	-
LDHH9-10	COX5A	32680496	32684177	cytochrome c oxidase subunit 5A [Source:HGNC Symbol;Acc:HGNC:2267]	Cytochrome c oxidase (COX) is the terminal enzyme of the mitochondrial respiratory chain. It is a multi-subunit enzyme complex that couples the transfer of electrons from cytochrome c to molecular oxygen and contributes to a proton electrochemical gradient across the inner mitochondrial membrane. The complex consists of 13 mitochondrial- and nuclear-encoded subunits. The mitochondrially-encoded s…	MGI:88474	oxidoreductase, transporter		-	N/A	N/A	-	-
LDHH9-10	FAM219B	32696558	32700493	family with sequence similarity 219 member B [Source:NCBI gene;Acc:101107636]		-	-	-	-	N/A	N/A	-	-
LDHH9-10	MPI	32703166	32711870	mannose phosphate isomerase [Source:NCBI gene;Acc:101107901]	Phosphomannose isomerase catalyzes the interconversion of fructose-6-phosphate and mannose-6-phosphate and plays a critical role in maintaining the supply of D-mannose derivatives, which are required for most glycosylation reactions. Mutations in the MPI gene were found in patients with carbohydrate-deficient glycoprotein syndrome, type Ib. Alternative splicing results in multiple transcript vari…	MGI:97075	-	carbohydrate derivative metabolism, protein metabolic process	embryonic growth retardation, embryonic lethality during organogenesis (complete penetrance)	N/A	Homozygous - Lethal	-	Congenital disorder of glycosylation, type Ib [OMIM 602579]
LDHH9-10	ULK3	32747886	32753907	unc-51 like kinase 3 [Source:HGNC Symbol;Acc:HGNC:19703]	-	MGI:1918992	carbohydrate derivative binding, transferase	protein metabolic process, response to stimulus, signaling	-	Homozygous - Viable	Homozygous - Viable	-	-
LDHH9-10	CPLX3	32760299	32763588	complexin 3 [Source:NCBI gene;Acc:101108426]		MGI:2384571	transporter	cellular component organization, establishment of localization, response to stimulus, signaling	-	N/A	N/A	-	-
LDHH9-10	LMAN1L	32763425	32776397	lectin, mannose binding 1 like [Source:NCBI gene;Acc:101108691]	This gene encodes a mannose-binding type 1 transmembrane protein that contains an N-terminal lectin-like carbohydrate recognition domain. The encoded protein is similar in structure to lectins found in leguminous plants. This lectin is thought to transport newly synthesized glycoproteins from the endoplasmic reticulum (ER) to the ER-Golgi intermediate compartment. [provided by RefSeq, Jan 2017]	-	-	-	-	Homozygous - Viable	Homozygous - Viable	-	-
LDHH9-10	CSK	32781761	32785894	C-terminal Src kinase [Source:HGNC Symbol;Acc:HGNC:2444]	The protein encoded by this gene is involved in multiple pathways, including the regulation of Src family kinases. It plays an important role in T-cell activation through its association with the protein encoded by the protein tyrosine phosphatase, non-receptor type 22 (PTPN22) gene. This protein also phosphorylates C-terminal tyrosine residues on multiple substrates, including the protein encode…	MGI:88537	carbohydrate derivative binding, transferase	cell population proliferation, cellular component organization, establishment of localization, homeostatic process, immune system process, protein metabolic process, response to stimulus, signaling	embryonic lethality during organogenesis (complete penetrance), embryonic lethality prior to tooth bud stage, embryonic lethality prior to organogenesis, preweaning lethality (complete penetrance); Homozygotes for targeted null mutations exhibit growth retardation, neural tube defects, and developmental arrest at the 10-12 somite stage. Mutants die between embryonic days nine and ten.	Homozygous - Lethal	Homozygous - Lethal	-	-
LDHH9-10	CYP1A2	32831356	32839372	cytochrome P450 family 1 subfamily A member 2 [Source:HGNC Symbol;Acc:HGNC:2596]	This gene encodes a member of the cytochrome P450 superfamily of enzymes. The cytochrome P450 proteins are monooxygenases which catalyze many reactions involved in drug metabolism and synthesis of cholesterol, steroids and other lipids. The protein encoded by this gene localizes to the endoplasmic reticulum and its expression is induced by some polycyclic aromatic hydrocarbons (PAHs), some of whi…	MGI:88589	oxidoreductase	lipid metabolic process, response to stimulus, system development	neonatal lethality (incomplete penetrance), postnatal lethality	N/A	Homozygous - Subviable	Metabolizer of a cognitive enhancer (dog) [OMIA 001405-9615]	-
LDHH9-10	CYP1A1	32844396	32846884	cytochrome P4501A1 [Source:NCBI gene;Acc:100170113]	This gene, CYP1A1, encodes a member of the cytochrome P450 superfamily of enzymes. The cytochrome P450 proteins are monooxygenases which catalyze many reactions involved in drug metabolism and synthesis of cholesterol, steroids and other lipids. This protein localizes to the endoplasmic reticulum and its expression is induced by some polycyclic aromatic hydrocarbons (PAHs), some of which are foun…	MGI:88588	oxidoreductase	lipid metabolic process, response to stimulus	decreased sensitivity to xenobiotic induced morbidity/mortality	N/A	-	-	-
LDHH9-10	EDC3	32908026	32941188	enhancer of mRNA decapping 3 [Source:NCBI gene;Acc:101109486]	This gene encodes a protein that is important in mRNA degradation. The encoded protein is a component of a decapping complex that promotes efficient removal of the monomethylguanosine (m7G) cap from mRNAs, as part of the 5' to 3' mRNA decay pathway. Mutations in this gene have been identified in human patients with an autosomal recessive form of intellectual disability. [provided by RefSeq, May 2…	MGI:2142951	hydrolase, RNA binding	cellular component organization	-	Homozygous - Viable	Homozygous - Viable	-	?Mental retardation, autosomal recessive 50 [OMIM 616460]
LDHH9-10	CLK3	32943968	32957201	CDC like kinase 3 [Source:NCBI gene;Acc:101109742]	This gene encodes a protein belonging to the serine/threonine type protein kinase family. This protein is a nuclear dual-specificity kinase that regulates the intranuclear distribution of the serine/arginine-rich (SR) family of splicing factors. Two transcript variants encoding different isoforms have been found for this gene. Related pseudogenes are located on chromosomes 1 and 9. [provided by R…	-	-	-	-	N/A	N/A	-	-
LDHH9-10	ARID3B	32979550	33022110	AT-rich interaction domain 3B [Source:HGNC Symbol;Acc:HGNC:14350]	This gene encodes a member of the ARID (AT-rich interaction domain) family of DNA-binding proteins. The encoded protein is homologous with two proteins that bind to the retinoblastoma gene product, and also with the mouse Bright and Drosophila dead ringer proteins. A pseudogene on chromosome 1p31 exists for this gene. Members of the ARID family have roles in embryonic patterning, cell lineage gen…	MGI:1930768	DNA binding, transcription	nucleic acid-templated transcription	embryonic growth retardation, embryonic lethality during organogenesis (complete penetrance), embryonic lethality (complete penetrance)	N/A	Homozygous - Lethal	-	-
LDHH9-10	UBL7	33100506	33112498	ubiquitin like 7 [Source:HGNC Symbol;Acc:HGNC:28221]		MGI:1916709	-	protein metabolic process	-	Homozygous - Viable	Homozygous - Viable	-	-
LDHH9-10	SEMA7A	33138943	33149288	semaphorin 7A (John Milton Hagen blood group) [Source:HGNC Symbol;Acc:HGNC:10741]	This gene encodes a member of the semaphorin family of proteins. The encoded preproprotein is proteolytically processed to generate the mature glycosylphosphatidylinositol (GPI)-anchored membrane glycoprotein. The encoded protein is found on activated lymphocytes and erythrocytes and may be involved in immunomodulatory and neuronal processes. The encoded protein carries the John Milton Hagen (JMH…	MGI:1306826	signaling receptor binding	cell differentiation, cellular component organizationn, immune system process, protein metabolic process, response to stimulus, signaling, system development	-	N/A	N/A	-	-
LDHH9-10	CYP11A1	33216420	33230614	cytochrome P450 family 11 subfamily A member 1 [Source:HGNC Symbol;Acc:HGNC:2590]	This gene encodes a member of the cytochrome P450 superfamily of enzymes. The cytochrome P450 proteins are monooxygenases which catalyze many reactions involved in drug metabolism and synthesis of cholesterol, steroids and other lipids. This protein localizes to the mitochondrial inner membrane and catalyzes the conversion of cholesterol to pregnenolone, the first and rate-limiting step in the sy…	MGI:88582	lipid binding, oxidoreductase	lipid metabolic process, response to stimulus	decreased survivor rate, neonatal lethality (complete penetrance), neonatal lethality (incomplete penetrance), preweaning lethality (complete penetrance)	Homozygous - Lethal	Homozygous - Lethal	-	-
LDHH9-10	CCDC33	33232528	33326757	coiled-coil domain containing 33 [Source:HGNC Symbol;Acc:HGNC:26552]		-	-	-	-	Homozygous - Viable	Homozygous - Viable	-	-
LDHH9-10	STRA6	33372195	33397745	stimulated by retinoic acid 6 [Source:HGNC Symbol;Acc:HGNC:30650]	The protein encoded by this gene is a membrane protein involved in the metabolism of retinol. The encoded protein acts as a receptor for retinol/retinol binding protein complexes. This protein removes the retinol from the complex and transports it across the cell membrane. Defects in this gene are a cause of syndromic microphthalmia type 9 (MCOPS9). Several transcript variants encoding a few diff…	MGI:107742	lipid binding, signaling receptor activity, transporter	establishment of localization, response to stimulus, signaling, system development	mortality/aging, postnatal lethality (complete penetrance)	N/A	Homozygous - Lethal		Microphthalmia, isolated, with coloboma 8 ; Microphthalmia, syndromic 9 [OMIM 601186]
LDHH9-10	ISLR	33398299	33399573	immunoglobulin superfamily containing leucine rich repeat [Source:NCBI gene;Acc:101110878]		-	-	-	-	N/A	N/A	-	-
LDHH9-10	ISLR2	33441865	33444372	immunoglobulin superfamily containing leucine rich repeat 2 [Source:HGNC Symbol;Acc:HGNC:29286]		MGI:2444277	-	cell differentiation, cellular component organization, system development	premature death, perinatal lethality	N/A	Homozygous - Lethal	-	-
LDHH9-10	PML	33464259	33515248	promyelocytic leukemia [Source:NCBI gene;Acc:101111580]	The protein encoded by this gene is a member of the tripartite motif (TRIM) family. The TRIM motif includes three zinc-binding domains, a RING, a B-box type 1 and a B-box type 2, and a coiled-coil region. This phosphoprotein localizes to nuclear bodies where it functions as a transcription factor and tumor suppressor. Its expression is cell-cycle related and it regulates the p53 response to oncog…	MGI:104662	DNA binding	-	prenatal lethality (complete penetrance)	N/A	Homozygous - Lethal	-	-
LDHH9-10	STOML1	33517886	33526166	stomatin like 1 [Source:NCBI gene;Acc:101111834]		-	-	-	-	N/A	N/A	-	-
LDHH9-10	LOXL1	33553252	33575448	lysyl oxidase like 1 [Source:HGNC Symbol;Acc:HGNC:6665]	This gene encodes a member of the lysyl oxidase family of proteins. The prototypic member of the family is essential to the biogenesis of connective tissue, encoding an extracellular copper-dependent amine oxidase that catalyzes the first step in the formation of crosslinks in collagen and elastin. The encoded preproprotein is proteolytically processed to generate the mature enzyme. A highly cons…	MGI:106096	oxidoreductase	protein metabolic process	-	Homozygous - Viable	Homozygous - Viable	-	-
LDHH9-10	STXBP6	33919740	34146066	syntaxin binding protein 6 [Source:NCBI gene;Acc:101113888]	STXBP6 binds components of the SNARE complex (see MIM 603215) and may be involved in regulating SNARE complex formation (Scales et al., 2002 [PubMed 12145319]).[supplied by OMIM, Mar 2008]	MGI:2384963	lipid binding	cellular component organization, establishment of localization	-	N/A	N/A	-	-
LDHH9-10	NOVA1	35589112	35756272	NOVA alternative splicing regulator 1 [Source:HGNC Symbol;Acc:HGNC:7886]	This gene encodes a neuron-specific RNA-binding protein, a member of the Nova family of paraneoplastic disease antigens, that is recognized and inhibited by paraneoplastic antibodies. These antibodies are found in the sera of patients with paraneoplastic opsoclonus-ataxia, breast cancer, and small cell lung cancer. Alternatively spliced transcripts encoding distinct isoforms have been described. …	MGI:104297	RNA binding	homeostatic process	postnatal lethality (complete penetrance)	N/A	Homozygous - Lethal	-	-
LDHH11	BTG1	128382099	128382467	BTG anti-proliferation factor 1 [Source:NCBI gene;Acc:100217400]	This gene is a member of an anti-proliferative gene family that regulates cell growth and differentiation. Expression of this gene is highest in the G0/G1 phases of the cell cycle and downregulated when cells progressed through G1. The encoded protein interacts with several nuclear receptors, and functions as a coactivator of cell differentiation. This locus has been shown to be involved in a t(8…	MGI:88215	-	cell death, cell differentiation, cell population proliferation, protein metabolic process, system development	-	Homozygous - Viable	Homozygous - Viable	-	-
LDHH11	PLEKHG7	128960986	129004661	pleckstrin homology and RhoGEF domain containing G7 [Source:HGNC Symbol;Acc:HGNC:33829]			-	-	-	-	-	-	-
LDHH11	EEA1	129010882	129136032	early endosome antigen 1 [Source:HGNC Symbol;Acc:HGNC:3185]		MGI:2442192	lipid binding	cellular component organization, establishment of localization	preweaning lethality (incomplete penetrance)			-	-
LDHH11	MRPL42	129632326	129646398	mitochondrial ribosomal protein L42 [Source:NCBI gene;Acc:101114257]	Mammalian mitochondrial ribosomal proteins are encoded by nuclear genes and help in protein synthesis within the mitochondrion. Mitochondrial ribosomes (mitoribosomes) consist of a small 28S subunit and a large 39S subunit. They have an estimated 75% protein to rRNA composition compared to prokaryotic ribosomes, where this ratio is reversed. Another difference between mammalian mitoribosomes and …	-	-	-	-	Homozygous - Subviable	Homozygous - Subviable	-	-
LDHH11	SOCS2	129720516	129722508	suppressor of cytokine signaling 2 [Source:NCBI gene;Acc:101115017]	This gene encodes a member of the suppressor of cytokine signaling (SOCS) family. SOCS family members are cytokine-inducible negative regulators of cytokine receptor signaling via the Janus kinase/signal transducer and activation of transcription pathway (the JAK/STAT pathway). SOCS family proteins interact with major molecules of signaling complexes to block further signal transduction, in part,…	MGI:1201787	enzyme regulator, signaling receptor binding	cell differentiation, cellular component organization, establishment of localization, lipid metabolic process, response to stimulus, signaling, system development	abnormal fertility/fecundity	N/A	N/A	Mastitis (Rupp et al., 2015)	-
LDHH11	CRADD	129820311	130009094	CASP2 and RIPK1 domain containing adaptor with death domain [Source:NCBI gene;Acc:101115270]	CASP2 and RIPK1 domain containing adaptor with death domain [Source:NCBI gene;Acc:101115270]	MGI:1336168	-	cell death, protein metabolic process, response to stimulus, signaling	prenatal lethality (complete penetrance)	N/A	Homozygous - Lethal	-	Mental retardation, autosomal recessive 34, with variant lissencephaly [OMIM 614499]
LDHH11	PLXNC1	130271380	130424374	plexin C1 [Source:HGNC Symbol;Acc:HGNC:9106]	This gene encodes a member of the plexin family. Plexins are transmembrane receptors for semaphorins, a large family of proteins that regulate axon guidance, cell motility and migration, and the immune response. The encoded protein and its ligand regulate melanocyte adhesion, and viral semaphorins may modulate the immune response by binding to this receptor. The encoded protein may be a tumor sup…		signaling receptor activity	cell differentiation, cellular component organization, response to stimulus, signaling, system development	-	Homozygous - Viable	Homozygous - Viable	-	-
LDHH11	CEP83	130427975	130675880	centrosomal protein 83 [Source:NCBI gene;Acc:101115779]	The protein encoded by this gene is a centriolar protein involved in primary cilium assembly. Defects in this gene have been associated with infantile nephronophthisis and intellectual disability. [provided by RefSeq, Oct 2016]	MGI:1924298		cellular component organization, establishment of localization	embryonic growth retardation, abnormal embryo size, embryonic lethality prior to tooth bud stage	Homozygous - Lethal	Homozygous - Lethal	-	Nephronophthisis 18 [OMIM 615862]
LDHH11	TMCC3	130669753	130842503	transmembrane and coiled-coil domain family 3 [Source:NCBI gene;Acc:101116038]		-	-	-	-	Homozygous - Viable	Homozygous - Viable		-
LDHH11	NDUFA12	131047599	131075182	NADH:ubiquinone oxidoreductase subunit A12 [Source:HGNC Symbol;Acc:HGNC:23987]	This gene encodes a protein which is part of mitochondrial complex 1, part of the oxidative phosphorylation system in mitochondria. Complex 1 transfers electrons to ubiquinone from NADH which establishes a proton gradient for the generation of ATP. Mutations in this gene are associated with Leigh syndrome due to mitochondrial complex 1 deficiency. Pseudogenes of this gene are located on chromosom…	MGI:1913664	oxidoreductase	response to stimulus	-	N/A	N/A	-	?Mitochondrial complex I deficiency, nuclear type 23 [OMIM 618244]
LDHH11	NR2C1	131083334	131113515	nuclear receptor subfamily 2 group C member 1 [Source:NCBI gene;Acc:101116557]	This gene encodes a nuclear hormone receptor characterized by a highly conserved DNA binding domain (DBD), a variable hinge region, and a carboxy-terminal ligand binding domain (LBD) that is typical for all members of the steroid/thyroid hormone receptor superfamily. This protein also belongs to a large family of ligand-inducible transcription factors that regulate gene expression by binding to s…	MGI:1352465	DNA binding, signaling receptor activity, transcription	cell differentiation, nucleic acid-templated transcription, response to stimulus, signaling	-	N/A	N/A	-	-
LDHH11	FGD6	131128393	131233366	FYVE, RhoGEF and PH domain containing 6 [Source:NCBI gene;Acc:101116817]		MGI:1261419	-	response to stimulus, signaling	-	N/A	N/A	-	-
LDHH11	VEZT	131233787	131310367	vezatin, adherens junctions transmembrane protein [Source:NCBI gene;Acc:101116300]	This gene encodes a transmembrane protein which has been localized to adherens junctions and shown to bind to myosin VIIA. Examination of expression of this gene in gastric cancer tissues have shown that expression is decreased which appears to be related to hypermethylation of the promoter. Expression of this gene may also be inhibited by binding of a specific microRNA to a target sequence in th…	MGI:2143698	cytoskeletal protein binding	-	delayed blastocyst hatching from the zona pellucida, failure of blastocyst to hatch from the zona pellucida, embryonic growth retardation, embryonic lethality at implantation (complete penetrance), preweaning lethality (complete penetrance), failure of embryo implantation	Homozygous - Lethal	Homozygous - Lethal	-	-
LDHH11	METAP2	131467808	131496612	methionyl aminopeptidase 2 [Source:NCBI gene;Acc:101117320]	The protein encoded by this gene is a member of the methionyl aminopeptidase family. The encoded protein functions both by protecting the alpha subunit of eukaryotic initiation factor 2 from inhibitory phosphorylation and by removing the amino-terminal methionine residue from nascent proteins. Increased expression of this gene is associated with various forms of cancer, and the anti-cancer drugs …	MGI:1929701	hydrolase	protein metabolic process	embryo tissue necrosis, failure to gastrulate, embryonic growth arrest, decreased embryo size, absent mesoderm, disorganized embryonic tissue, embryonic lethality during organogenesis (complete penetrance), embryonic lethality between somite formation and embryo turning (complete penetrance)	N/A	Homozygous - Lethal	-	-
LDHH11	USP44	131500322	131523998	ubiquitin specific peptidase 44 [Source:HGNC Symbol;Acc:HGNC:20064]	The protein encoded by this gene is a protease that functions as a deubiquitinating enzyme. The encoded protein is thought to help regulate the spindle assembly checkpoint by preventing early anaphase onset. This protein specifically deubiquitinates CDC20, which stabilizes the anaphase promoting complex/cyclosome. [provided by RefSeq, Dec 2016]	MGI:3045318	hydrolase	cellular component organization, protein metabolic process	-	Homozygous - Viable	Homozygous - Viable	-	-
LDHH11	PPP1R1A	131849883	131853136	protein phosphatase 1 regulatory inhibitor subunit 1A [Source:HGNC Symbol;Acc:HGNC:9286]		MGI:1889595	enzyme regulator	response to stimulus, signaling	-	Homozygous - Viable	Homozygous - Viable	-	-
LDHH11	PDE1B	131856628	131881410	phosphodiesterase 1B [Source:NCBI gene;Acc:101118773]	The protein encoded by this gene belongs to the cyclic nucleotide phosphodiesterase (PDE) family, and PDE1 subfamily. Members of the PDE1 family are calmodulin-dependent PDEs that are stimulated by a calcium-calmodulin complex. This PDE has dual-specificity for the second messengers, cAMP and cGMP, with a preference for cGMP as a substrate. cAMP and cGMP function as key regulators of many importa…	MGI:97523	hydrolase	response to stimulus, signaling	-	Homozygous - Viable	Homozygous - Viable	-	-
LDHH11	NCKAP1L	131887961	131931041	NCK associated protein 1 like [Source:NCBI gene;Acc:101119198]	This gene encodes a member of the HEM family of tissue-specific transmembrane proteins which are highly conserved from invertebrates through mammals. This gene is only expressed in hematopoietic cells. The encoded protein is a part of the Scar/WAVE complex which plays an important role in regulating cell shape in both metazoans and plants. Alternatively spliced transcript variants encoding differ…		enzyme regulator	-	-	N/A	N/A	-	-
LDHH11	GTSF1	131955330	131967145	gametocyte specific factor 1 [Source:NCBI gene;Acc:101119458]		MGI:1921424	-	cell differentiation	-	N/A	N/A	-	-
LDHH11	ITGA5	132008455	132021989	integrin subunit alpha 5 [Source:HGNC Symbol;Acc:HGNC:6141]	The product of this gene belongs to the integrin alpha chain family. Integrins are heterodimeric integral membrane proteins composed of an alpha subunit and a beta subunit that function in cell surface adhesion and signaling. The encoded preproprotein is proteolytically processed to generate light and heavy chains that comprise the alpha 5 subunit. This subunit associates with the beta 1 subunit …	MGI:96604	signaling receptor binding	cell differentiation, cellular component organization, protein metabolic process, response to stimulus, signaling, system development	-	N/A	N/A	-	-
LDHH11	ZNF385A	132032805	132046002	zinc finger protein 385A [Source:HGNC Symbol;Acc:HGNC:17521]	Zinc finger proteins, such as ZNF385A, are regulatory proteins that act as transcription factors, bind single- or double-stranded RNA, or interact with other proteins (Sharma et al., 2004 [PubMed 15527981]).[supplied by OMIM, Oct 2008]	MGI:1352495	RNA binding	cell death, cell differentiation, cellular component organization, immune , protein metabolic process, response to stimulus, signaling, system development	postnatal lethality (incomplete penetrance)	N/A	Homozygous - Subviable	-	-
LDHH11	COPZ1	132056655	132081572	coatomer protein complex subunit zeta 1 [Source:NCBI gene;Acc:101119708]	This gene encodes a subunit of the cytoplasmic coatamer protein complex, which is involved in autophagy and intracellular protein trafficking. The coatomer protein complex is comprised of seven subunits and functions as the coat protein of coat protein complex (COP)I-vesicles. Alternative splicing results in multiple transcript variants. [provided by RefSeq, Nov 2012]	MGI:1929063	-	establishment of localization	-	N/A	N/A	-	-
LDHH11	NFE2	132107083	132114766	nuclear factor, erythroid 2 [Source:NCBI gene;Acc:101120229]		MGI:97308	DNA binding, transcription	cell population proliferation, cellular component organization, nucleic acid-templated transcription, protein metabolic process, signaling, system development	decreased survivor rate, neonatal lethality (incomplete penetrance), postnatal lethality (incomplete penetrance)	N/A	Homozygous - Subviable	-	-
